# Supplementary material for: Genome-wide screening in the haploid system reveals Slc25a43 as a target gene of oxidative toxicity
Source: Cell Death Dis. 2022 Mar 30;13(3):284. doi: 10.1038/s41419-022-04738-4 (PMC8967898; doi:10.1038/s41419-022-04738-4)
Supplement: Supplementary file 3 — Dataset S2 [file 41419_2022_4738_MOESM3_ESM.xlsx]

## Sheet: Sheet1
Table S2. Detection of lipid, cytosolic and mitochondrial ROS levels in Slc25a43-KO ESCs and WT-diESCs treated with H2O2 for 0 h, 2 h, 4 h and 6 h by flow cytometry using C11-BODIPY, H2DCFDA and MitoSOX.
				C11-BODIPY
				Repeat 1	Repeat 2	Repeat 3
		0h	WT	<1%	<1%	<1%
			1# (-/-)	<1%	<1%	<1%
			2# (+/-)	<1%	<1%	<1%
			3# (+/-)	<1%	<1%	<1%
		2h	WT	0.126	0.168	0.0703
			1# (-/-)	0.018	0.0274	0.0306
			2# (+/-)	0.0524	0.0317	0.0447
			3# (+/-)	0.04	0.0807	0.0407
		4h	WT	0.324	0.28	0.148
			1# (-/-)	0.0238	0.0567	0.0417
			2# (+/-)	0.0566	0.0654	0.0694
			3# (+/-)	0.055	0.058	0.0579
		6h	WT	0.339	0.471	0.441
			1# (-/-)	0.112	0.121	0.0968
			2# (+/-)	0.114	0.0781	0.119
			3# (+/-)	0.0942	0.0931	0.105
				H2DCFDA
				Repeat 1	Repeat 2	Repeat 3
		0h	WT	<1%	<1%	<1%
			1# (-/-)	<1%	<1%	<1%
			2# (+/-)	<1%	<1%	<1%
			3# (+/-)	<1%	<1%	<1%
		2h	WT	0.102	0.103	0.0893
			1# (-/-)	0.0046	0.002	0.0077
			2# (+/-)	0.0088	0.0057	0.0048
			3# (+/-)	0.0054	0.0059	0.0148
		4h	WT	0.134	0.217	0.128
			1# (-/-)	0.0085	0.0036	0.0044
			2# (+/-)	0.0093	0.0101	0.0071
			3# (+/-)	0.0137	0.0143	0.0148
		6h	WT	0.171	0.168	0.146
			1# (-/-)	0.0274	0.0604	0.0195
			2# (+/-)	0.0303	0.0487	0.0366
			3# (+/-)	0.0294	0.0109	0.0166
				MitoSOX
				Repeat 1	Repeat 2	Repeat 3
		0h	WT	<1%	<1%	<1%
			1# (-/-)	<1%	<1%	<1%
			2# (+/-)	<1%	<1%	<1%
			3# (+/-)	<1%	<1%	<1%
		2h	WT	0.122	0.102	0.085
			1# (-/-)	0.0144	0.0137	0.0154
			2# (+/-)	0.0331	0.0444	0.0214
			3# (+/-)	0.0594	0.0575	0.0597
		4h	WT	0.136	0.143	0.183
			1# (-/-)	0.0136	0.014	0.0229
			2# (+/-)	0.0365	0.0327	0.0359
			3# (+/-)	0.0367	0.0398	0.0405
		6h	WT	0.231	0.283	0.259
			1# (-/-)	0.0219	0.026	0.0172
			2# (+/-)	0.0426	0.0352	0.119
			3# (+/-)	0.0366	0.144	0.0478
