# Supplementary material for: Genome-wide screening in the haploid system reveals Slc25a43 as a target gene of oxidative toxicity
Source: Cell Death Dis. 2022 Mar 30;13(3):284. doi: 10.1038/s41419-022-04738-4 (PMC8967898; doi:10.1038/s41419-022-04738-4)
Supplement: Supplementary file 4 — Dataset s3 [file 41419_2022_4738_MOESM4_ESM.xlsx]

## Sheet: Sheet1
genes	Ensembl_id	Entrez_id	Description
Rbfox1	ENSMUSG00000008658	268859	RNA recognition motif domain|Nucleotide-binding alpha-beta plait domain superfamily|Fox-1 C-terminal domain|FOX1, RNA recognition motif|RNA-binding domain superfamily|RNA binding protein Fox-1
Cntnap2	ENSMUSG00000039419	66797	Coagulation factor 5/8 C-terminal domain|Galactose-binding-like domain superfamily|EGF-like domain|Laminin G domain|Fibrinogen, alpha/beta/gamma chain, C-terminal globular domain|Neurexin/syndecan/glycophorin C|Concanavalin A-like lectin/glucanase domain
Camta1	ENSMUSG00000014592	100072	IQ motif, EF-hand binding site|Ankyrin repeat|IPT domain|CG-1 DNA-binding domain|Immunoglobulin-like fold|Immunoglobulin E-set|Ankyrin repeat-containing domain|P-loop containing nucleoside triphosphate hydrolase|Ankyrin repeat-containing domain superfamil
Sfi1	ENSMUSG00000023764	78887	Protein SFI1 homologue|
Fhit	ENSMUSG00000060579	14198	Histidine triad (HIT) protein|HIT-like domain|Histidine triad, conserved site|HIT-like superfamily|FHIT family
Park2	--	--	--
Cdh13	ENSMUSG00000031841	12554	Cadherin-like|Cadherin prodomain|Cadherin-like superfamily|Cadherin conserved site|Cadherin-13|Cadherin
Gm13152	--	--	--
Asic2	ENSMUSG00000020704	11418	Epithelial sodium channel|Epithelial sodium channel, chordates|Epithelial sodium channel, conserved site
Csmd1	ENSMUSG00000060924	94109	Sushi/SCR/CCP domain|CUB domain|Spermadhesin, CUB domain superfamily|Sushi/SCR/CCP superfamily
Auts2	ENSMUSG00000029673	319974	Autism susceptibility gene 2 protein|
Ntm	ENSMUSG00000059974	235106	Immunoglobulin subtype 2|Immunoglobulin subtype|Immunoglobulin-like domain|Immunoglobulin I-set|Immunoglobulin-like fold|Immunoglobulin-like domain superfamily
Opcml	ENSMUSG00000062257	330908	Immunoglobulin subtype 2|Immunoglobulin subtype|Immunoglobulin-like domain|Immunoglobulin I-set|Immunoglobulin-like fold|Immunoglobulin-like domain superfamily
Dlgap2	ENSMUSG00000047495	244310	SAPAP family|Disks large-associated protein 2
Macrod2	ENSMUSG00000068205	72899	Macro domain|Macro domain-like|
Cacna2d3	ENSMUSG00000021991	12294	von Willebrand factor, type A|VWA N-terminal|Voltage-dependent calcium channel, alpha-2/delta subunit, conserved region|von Willebrand factor A-like domain superfamily|
Dpp6	ENSMUSG00000061576	13483	Peptidase S9, prolyl oligopeptidase, catalytic domain|Dipeptidylpeptidase IV, N-terminal domain|Alpha/Beta hydrolase fold|Dipeptidylpeptidase IV, N-terminal domain superfamily|
Tenm2	ENSMUSG00000049336	23964	EGF-like domain|YD repeat|Carboxypeptidase-like, regulatory domain superfamily|Teneurin intracellular, N-terminal|Six-bladed beta-propeller, TolB-like|Rhs repeat-associated core|Teneurin-2/3|Tox-GHH domain
Pde4d	ENSMUSG00000021699	238871	3'5'-cyclic nucleotide phosphodiesterase, catalytic domain|HD/PDEase domain|3'5'-cyclic nucleotide phosphodiesterase|3'5'-cyclic nucleotide phosphodiesterase, conserved site|3'5'-cyclic nucleotide phosphodiesterase, catalytic domain superfamily|Phosphodie
Nav2	ENSMUSG00000052512	78286	Calponin homology domain|AAA+ ATPase domain|P-loop containing nucleoside triphosphate hydrolase|CH domain superfamily|Nav/unc-53 family|
Ptprd	ENSMUSG00000028399	19266	PTP type protein phosphatase|Tyrosine specific protein phosphatases domain|Protein-tyrosine phosphatase, catalytic|Immunoglobulin subtype 2|Immunoglobulin subtype|Fibronectin type III|Immunoglobulin-like domain|Immunoglobulin I-set|Immunoglobulin-like fol
Gpc6	ENSMUSG00000058571	23888	Glypican|Glypican, conserved site|Glypican-6
Magi2	ENSMUSG00000040003	50791	WW domain|PDZ domain|Guanylate kinase-like domain|Guanylate kinase/L-type calcium channel beta subunit|Guanylate kinase, conserved site|P-loop containing nucleoside triphosphate hydrolase|Membrane-associated guanylate kinase, WW and PDZ domain-containing
1700112E06Rik	--	--	--
Ptprn2	ENSMUSG00000056553	19276	|PTP type protein phosphatase|Tyrosine specific protein phosphatases domain|Protein-tyrosine phosphatase, catalytic|Protein-tyrosine phosphatase, active site|Protein-tyrosine phosphatase receptor IA-2 ectodomain|Protein-tyrosine phosphatase-like|RESP18 do
Erc2	ENSMUSG00000040640	238988	Active zone protein ELKS|ERC protein 2|
Agbl4	ENSMUSG00000061298	78933	Cytosolic carboxypeptidase, N-terminal|Peptidase M14, carboxypeptidase A
Tmem132d	ENSMUSG00000034310	243274	Transmembrane protein 132|Transmembrane protein TMEM132, N-terminal|Transmembrane protein TMEM132, C-terminal|Transmembrane protein family 132, middle domain
Tenm4	ENSMUSG00000048078	23966	EGF-like domain|YD repeat|Carboxypeptidase-like, regulatory domain superfamily|Teneurin intracellular, N-terminal|Six-bladed beta-propeller, TolB-like|EGF-like domain, extracellular|Rhs repeat-associated core|Teneurin-4|Tox-GHH domain|RHS repeat|Cytochrom
Slit3	ENSMUSG00000056427	20564	EGF-type aspartate/asparagine hydroxylation site|Leucine-rich repeat N-terminal domain|Cysteine-rich flanking region, C-terminal|EGF-like domain|Leucine-rich repeat|Laminin G domain|EGF-like calcium-binding domain|Leucine-rich repeat, typical subtype|Cyst
Ptprg	ENSMUSG00000021745	19270	PTP type protein phosphatase|Tyrosine specific protein phosphatases domain|Alpha carbonic anhydrase domain|Protein-tyrosine phosphatase, catalytic|Fibronectin type III|Immunoglobulin-like fold|Protein-tyrosine phosphatase, active site|Protein-tyrosine pho
Grik4	ENSMUSG00000032017	110637	Ionotropic glutamate receptor|Ionotropic glutamate receptor, metazoa|Receptor, ligand binding region|Ionotropic glutamate receptor, L-glutamate and glycine-binding domain|Periplasmic binding protein-like I
Lrp1b	ENSMUSG00000049252	94217	LDLR class B repeat|EGF-type aspartate/asparagine hydroxylation site|EGF-like domain|EGF-like calcium-binding domain|Low-density lipoprotein (LDL) receptor class A repeat|Growth factor receptor cysteine-rich domain superfamily|Six-bladed beta-propeller, T
Ptprt	ENSMUSG00000053141	19281	PTP type protein phosphatase|Tyrosine specific protein phosphatases domain|MAM domain|Protein-tyrosine phosphatase, catalytic|Fibronectin type III|Immunoglobulin-like domain|Concanavalin A-like lectin/glucanase domain superfamily|Immunoglobulin-like fold|
Ctnna3	ENSMUSG00000060843	216033	Alpha-catenin|Vinculin/alpha-catenin|Alpha T-catenin|Alpha-catenin/vinculin-like superfamily
Gm21119_2	--	--	--
Sdk1	ENSMUSG00000039683	330222	Immunoglobulin subtype 2|Immunoglobulin subtype|Fibronectin type III|Immunoglobulin-like domain|Immunoglobulin I-set|Immunoglobulin-like fold|Fibronectin type III superfamily|Immunoglobulin-like domain superfamily
Kalrn	ENSMUSG00000061751	545156	Dbl homology (DH) domain|Protein kinase domain|SH3 domain|Pleckstrin homology domain|Immunoglobulin subtype 2|Immunoglobulin subtype|Fibronectin type III|Immunoglobulin-like domain|Serine/threonine-protein kinase, active site|Protein kinase-like domain su
Nrxn3	ENSMUSG00000066392	18191	EGF-type aspartate/asparagine hydroxylation site|EGF-like domain|Laminin G domain|Concanavalin A-like lectin/glucanase domain superfamily|Neurexin/syndecan/glycophorin C|Syndecan/Neurexin domain
Pcdha4-g	--	--	--
Btbd9	ENSMUSG00000062202	224671	BTB/POZ domain|Coagulation factor 5/8 C-terminal domain|Galactose-binding-like domain superfamily|SKP1/BTB/POZ domain superfamily|BTB/Kelch-associated|BTBD9, BACK-like domain|
Cacna1c	ENSMUSG00000051331	12288	Voltage-dependent calcium channel, alpha-1 subunit|Voltage-dependent calcium channel, L-type, alpha-1 subunit|Voltage-dependent calcium channel, L-type, alpha-1C subunit|Ion transport domain|Voltage-dependent calcium channel, alpha-1 subunit, IQ domain|Vo
Mir3470b	--	--	--
Pcdha6-g	--	--	--
Sorcs2	ENSMUSG00000029093	81840	PKD domain|VPS10|Immunoglobulin-like fold|WD40/YVTN repeat-like-containing domain superfamily|Sortilin, C-terminal|Sortilin, N-terminal|PKD domain superfamily|
Pcdha7-g	--	--	--
Anks1b	ENSMUSG00000058589	77531	Sterile alpha motif domain|Ankyrin repeat|PTB/PI domain|PH-like domain superfamily|Sterile alpha motif/pointed domain superfamily|Ankyrin repeat-containing domain|Ankyrin repeat and SAM domain-containing protein 1B|Ankyrin repeat-containing domain superfa
Rora	ENSMUSG00000032238	19883	Nuclear hormone receptor, ligand-binding domain|Zinc finger, nuclear hormone receptor-type|Nuclear hormone receptor|Nuclear receptor ROR|Zinc finger, NHR/GATA-type|Nuclear hormone receptor-like domain superfamily|
Magi1	ENSMUSG00000045095	14924	WW domain|PDZ domain|Guanylate kinase-like domain|Guanylate kinase/L-type calcium channel beta subunit|Guanylate kinase, conserved site|P-loop containing nucleoside triphosphate hydrolase|Membrane-associated guanylate kinase, WW and PDZ domain-containing
Cdh4	ENSMUSG00000000305	12561	Cadherin, cytoplasmic domain|Cadherin-like|Cadherin prodomain|Cadherin-like superfamily|Cadherin conserved site|Catenin binding domain superfamily|Cadherin|
Mir8115	--	--	--
Bc1_1	--	--	--
Dlg2	ENSMUSG00000052572	23859	L27-1|L27 domain superfamily|SH3 domain|PDZ domain|L27 domain|Guanylate kinase-like domain|Guanylate kinase/L-type calcium channel beta subunit|Disks large 1-like|PDZ-associated domain of NMDA receptors|Disks large homologue 1, N-terminal PEST domain|Guan
Csmd2	ENSMUSG00000028804	329942	Sushi/SCR/CCP domain|CUB domain|Spermadhesin, CUB domain superfamily|Sushi/SCR/CCP superfamily
St6galnac3	ENSMUSG00000052544	20447	Glycosyl transferase family 29|GT29-like superfamiliy
Dock1	ENSMUSG00000058325	330662	SH3 domain|Dedicator of cytokinesis|DHR-1 domain|Dedicator of cytokinesis protein 1/5|Dedicator of cytokinesis, N-terminal domain|C2 domain superfamily|SH3-like domain superfamily|Dedicator of cytokinesis, N-terminal, subdomain 1|Dedicator of cytokinesis,
Nell1	ENSMUSG00000055409	338352	Laminin G domain|Concanavalin A-like lectin/glucanase domain superfamily|EGF-type aspartate/asparagine hydroxylation site|EGF-like domain|VWFC domain|EGF-like calcium-binding domain|Growth factor receptor cysteine-rich domain superfamily|EGF-like calcium-
Grid1	ENSMUSG00000041078	14803	Ionotropic glutamate receptor|Ionotropic glutamate receptor, metazoa|Receptor, ligand binding region|Ionotropic glutamate receptor, L-glutamate and glycine-binding domain|Periplasmic binding protein-like I
Atg7	ENSMUSG00000030314	74244	THIF-type NAD/FAD binding fold|Ubiquitin-like modifier-activating enzyme Atg7|Ubiquitin-like modifier-activating enzyme Atg7, N-terminal|Ubiquitin-activating enzyme|Ubiquitin-like modifier-activating enzyme Atg7, N-terminal, subdomain 1|Ubiquitin-like mod
Nckap5	ENSMUSG00000049690	210356	Nck-associated protein 5-like|Nck-associated protein 5, C-terminal
Trpm3	ENSMUSG00000052387	226025	Ion transport domain|Transient receptor potential cation channel subfamily M member 3|TRPM, tetramerisation domain|TRPM, tetramerisation domain superfamily|TRPM, SLOG domain|
Alk	ENSMUSG00000055471	11682	Protein kinase domain|MAM domain|Serine-threonine/tyrosine-protein kinase, catalytic domain|Tyrosine-protein kinase, receptor class II, conserved site|Low-density lipoprotein (LDL) receptor class A repeat|Tyrosine-protein kinase, active site|Protein kinas
Prkg1	ENSMUSG00000052920	19091	Cyclic nucleotide-binding domain|Protein kinase domain|AGC-kinase, C-terminal|cGMP-dependent kinase|Serine/threonine-protein kinase, active site|Protein kinase-like domain superfamily|RmlC-like jelly roll fold|Protein kinase, ATP binding site|Cyclic nucle
Agap1	ENSMUSG00000055013	347722	Arf GTPase activating protein|Small GTPase|Pleckstrin homology domain|Ankyrin repeat|PH-like domain superfamily|Ankyrin repeat-containing domain|P-loop containing nucleoside triphosphate hydrolase|Ankyrin repeat-containing domain superfamily|ARFGAP/RecO-l
Ctnna2	ENSMUSG00000063063	12386	Vinculin, conserved site|Alpha-catenin|Vinculin/alpha-catenin|Alpha-catenin/vinculin-like superfamily|
Astn2	ENSMUSG00000028373	56079	Fibronectin type III|Membrane attack complex component/perforin (MACPF) domain|Astrotactin|Fibronectin type III superfamily|Astrotactin-2, C-terminal beta-hairpin domain|Annexin-like domain
Rgs6	ENSMUSG00000021219	50779	DEP domain|Winged helix-like DNA-binding domain superfamily|Winged helix DNA-binding domain superfamily|G-protein gamma-like domain|RGS domain|RGS, subdomain 1/3|G-protein gamma-like domain superfamily|RGS domain superfamily|RGS6, RGS domain|Regulator of
Pard3	ENSMUSG00000025812	93742	PDZ domain|Par3/HAL, N-terminal|PDZ superfamily|
Grid2	ENSMUSG00000071424	14804	Ionotropic glutamate receptor|Ionotropic glutamate receptor, metazoa|Receptor, ligand binding region|Ionotropic glutamate receptor, L-glutamate and glycine-binding domain|Periplasmic binding protein-like I|
Snx29	ENSMUSG00000071669	74478	Phox homologous domain|RUN domain|PX domain superfamily|RUN domain superfamily|SNX29, PX domain|
Hs6st3	ENSMUSG00000053465	50787	Sulfotransferase|Heparan sulphate 6-sulfotransferase/Protein-tyrosine sulfotransferase|P-loop containing nucleoside triphosphate hydrolase
Gpc5	ENSMUSG00000022112	103978	Glypican|Glypican, conserved site|Glypican-5
Spock1	ENSMUSG00000056222	20745	Kazal domain|EF-hand domain pair|SPARC/Testican, calcium-binding domain|Kazal domain superfamily|Thyroglobulin type-1|Thyroglobulin type-1 superfamily
Plcb1	ENSMUSG00000051177	18795	C2 domain|Phosphatidylinositol-specific phospholipase C, X domain|Phosphoinositide phospholipase C family|Phospholipase C, phosphatidylinositol-specific, Y domain|Phospholipase C-beta, conserved site|EF-hand domain pair|Phospholipase C-beta, C-terminal do
Kcnma1	ENSMUSG00000063142	16531	Calcium-activated potassium channel BK, alpha subunit|Ion transport domain|Calcium-activated potassium channel Slo-1|Voltage-dependent channel domain superfamily|NAD(P)-binding domain superfamily||Regulator of K+ conductance, N-terminal|Potassium channel
Smyd3	ENSMUSG00000055067	69726	SET domain|Zinc finger, MYND-type|Tetratricopeptide-like helical domain superfamily|Histone-lysine N-methyltransferase Smyd3|
Grip1	ENSMUSG00000034813	74053	PDZ domain|Glutamate receptor-interacting protein 1|PDZ superfamily|PDZ domain 6|Glutamate receptor-interacting protein 1/2|
Clstn2	ENSMUSG00000032452	64085	Cadherin-like|Concanavalin A-like lectin/glucanase domain superfamily|Cadherin-like superfamily|Calsyntenin
Prkca	ENSMUSG00000050965	18750	C2 domain|Protein kinase domain|AGC-kinase, C-terminal|Protein kinase C-like, phorbol ester/diacylglycerol-binding domain|Serine/threonine-protein kinase, active site|Protein kinase-like domain superfamily|Protein kinase C, alpha/beta/gamma types|Protein
Fstl4	ENSMUSG00000036264	320027	EF-hand domain|Kazal domain|Immunoglobulin subtype 2|Immunoglobulin subtype|Immunoglobulin-like domain|EF-hand domain pair|Immunoglobulin-like fold|WD40/YVTN repeat-like-containing domain superfamily|EF-Hand 1, calcium-binding site|Kazal domain superfamil
Mast4	ENSMUSG00000034751	328329	Protein kinase domain|AGC-kinase, C-terminal|PDZ domain|Serine/threonine-protein kinase, active site|Protein kinase-like domain superfamily|Microtubule-associated serine/threonine-protein kinase, domain|Microtubule-associated serine/threonine-protein kina
Ush2a	ENSMUSG00000026609	22283	Laminin G domain|Laminin EGF domain|Fibronectin type III|LamG-like jellyroll fold|Laminin, N-terminal|Concanavalin A-like lectin/glucanase domain superfamily|Immunoglobulin-like fold|Usherin|Fibronectin type III superfamily|Laminin, N-terminal domain supe
Immp2l	ENSMUSG00000056899	93757	Peptidase S26A, signal peptidase I|Peptidase S26|Peptidase S26A, signal peptidase I, conserved site|LexA/Signal peptidase-like superfamily|Mitochondrial inner membrane protease subunit 2
Dnah8	ENSMUSG00000033826	13417	AAA+ ATPase domain|Dynein heavy chain region D6 P-loop domain|Dynein heavy chain, domain-1|Dynein heavy chain, domain-2|Dynein heavy chain, AAA module D4|Dynein heavy chain, coiled coil stalk|Dynein heavy chain|P-loop containing nucleoside triphosphate hy
Dmd	ENSMUSG00000045103	13405	Zinc finger, ZZ-type|WW domain|Actinin-type actin-binding domain, conserved site|Calponin homology domain|Spectrin repeat|EF-hand domain pair|EF-hand domain, type 1|EF-hand domain, type 2|Spectrin/alpha-actinin|Dystrophin/utrophin|WW domain superfamily|CH
Npas3	ENSMUSG00000021010	27386	PAS domain|Myc-type, basic helix-loop-helix (bHLH) domain|PAS fold-3|PAS fold|PAS domain superfamily|Helix-loop-helix DNA-binding domain superfamily
Thsd4	ENSMUSG00000032289	207596	Thrombospondin type-1 (TSP1) repeat|ADAM-TS Spacer 1|PLAC|Thrombospondin type-1 (TSP1) repeat superfamily
Trappc9	ENSMUSG00000047921	76510	TRAPP II complex, Trs120
Enox1	ENSMUSG00000022012	239188	RNA recognition motif domain|Nucleotide-binding alpha-beta plait domain superfamily|Ecto-NOX disulfide-thiol exchanger, RNA recognition motif|RNA-binding domain superfamily|Ecto-NOX disulfide-thiol exchanger|
Esrrg	ENSMUSG00000026610	26381	|Nuclear hormone receptor, ligand-binding domain|Zinc finger, nuclear hormone receptor-type|Nuclear hormone receptor|Retinoic acid receptor|Zinc finger, NHR/GATA-type|Oestrogen receptor/oestrogen-related receptor|Oestrogen-related receptor|Nuclear hormone
Ptprm	ENSMUSG00000033278	19274	PTP type protein phosphatase|Tyrosine specific protein phosphatases domain|MAM domain|Protein-tyrosine phosphatase, catalytic|Immunoglobulin subtype|Fibronectin type III|Immunoglobulin-like domain|Immunoglobulin|Concanavalin A-like lectin/glucanase domain
Celf2	ENSMUSG00000002107	14007	RNA recognition motif domain|Paraneoplastic encephalomyelitis antigen|Nucleotide-binding alpha-beta plait domain superfamily|CELF1/2, RNA recognition motif 1|CELF1/2, RNA recognition motif 2|CELF1/2, RNA recognition motif 3|RNA-binding domain superfamily|
Pard3b	ENSMUSG00000052062	72823	PDZ domain|Par3/HAL, N-terminal|PDZ superfamily
Camk1d	ENSMUSG00000039145	227541	Protein kinase domain|Serine/threonine-protein kinase, active site|Protein kinase-like domain superfamily|Protein kinase, ATP binding site
Mir3473f_2	--	--	--
Sorcs3	ENSMUSG00000063434	66673	PKD domain|VPS10|Immunoglobulin-like fold|WD40/YVTN repeat-like-containing domain superfamily|Sortilin, C-terminal|Sortilin, N-terminal|PKD domain superfamily
Arid1b	ENSMUSG00000069729	239985	ARID DNA-binding domain|Armadillo-type fold|SWI/SNF-like complex subunit BAF250/Osa|SWI/SNF-like complex subunit BAF250, C-terminal|ARID DNA-binding domain superfamily|AT-rich interactive domain-containing protein 1B
Dock2	ENSMUSG00000020143	94176	SH3 domain|Dedicator of cytokinesis, C-terminal|Armadillo-type fold|Dedicator of cytokinesis|Dedicator of cytokinesis protein 2|DHR-1 domain|DHR-2 domain|Dedicator of cytokinesis, N-terminal domain|C2 domain superfamily|SH3-like domain superfamily|Dedicat
Cntn5	ENSMUSG00000039488	244682	Immunoglobulin subtype 2|Immunoglobulin subtype|Fibronectin type III|Immunoglobulin-like domain|Immunoglobulin I-set|Immunoglobulin-like fold|Contactin-5|Fibronectin type III superfamily|Immunoglobulin-like domain superfamily
Atrnl1	ENSMUSG00000054843	226255	EGF-like domain|CUB domain|C-type lectin-like|Laminin EGF domain|Plexin repeat|EGF-like domain, extracellular|Kelch-type beta propeller|C-type lectin-like/link domain superfamily|C-type lectin fold|PSI domain|Attractin-like, C-type lectin-like domain|Sper
Ctnnd2	ENSMUSG00000022240	18163	Armadillo|Armadillo-like helical|Armadillo-type fold|Plakophilin/Delta catenin|
Cdkal1	ENSMUSG00000006191	68916	|TRAM domain|Methylthiotransferase|MiaB-like tRNA modifying enzyme, archaeal-type|Elp3/MiaB/NifB|Radical SAM|Methylthiotransferase, N-terminal|Methylthiotransferase, conserved site|Radical SAM, alpha/beta horseshoe|Methylthiotransferase, N-terminal domain
Rbfox3	ENSMUSG00000025576	52897	RNA recognition motif domain|Nucleotide-binding alpha-beta plait domain superfamily|RNA binding protein Fox-1|Fox-1 C-terminal domain|FOX1, RNA recognition motif|RNA-binding domain superfamily
Etl4	ENSMUSG00000036617	208618	Actin interacting protein 3-like, C-terminal|Sickle tail protein
2010111I01Rik	--	--	--
Itpr1	ENSMUSG00000030102	16438	Inositol 1,4,5-trisphosphate receptor|RIH domain|Ion transport domain|RyR/IP3R Homology associated domain|Inositol 1,4,5-trisphosphate/ryanodine receptor|MIR motif|RyR/IP3 receptor binding core, RIH domain superfamily|Mir domain superfamily|
Atp8a2	ENSMUSG00000021983	50769	P-type ATPase|P-type ATPase, subfamily IV|P-type ATPase, A domain superfamily|P-type ATPase, phosphorylation site|HAD superfamily|P-type ATPase, transmembrane domain superfamily|P-type ATPase, cytoplasmic domain N|P-type ATPase, C-terminal|P-type ATPase,
Dscam	ENSMUSG00000050272	13508	Immunoglobulin subtype 2|Immunoglobulin subtype|Fibronectin type III|Immunoglobulin-like domain|Immunoglobulin I-set|Immunoglobulin V-set domain|Immunoglobulin-like fold|Down syndrome cell adhesion molecule, chordates|Fibronectin type III superfamily|Immu
Rarb	ENSMUSG00000017491	218772	Nuclear hormone receptor, ligand-binding domain|Zinc finger, nuclear hormone receptor-type|Nuclear hormone receptor|Retinoic acid receptor|Zinc finger, NHR/GATA-type|Nuclear hormone receptor-like domain superfamily|
Foxp1	ENSMUSG00000030067	108655	Fork head domain|Fork head domain conserved site 2|FOXP, coiled-coil domain|Winged helix-like DNA-binding domain superfamily|Winged helix DNA-binding domain superfamily|
Lpp	ENSMUSG00000033306	210126	Zinc finger, LIM-type|Lipoma-preferred partner|
Ephb1	ENSMUSG00000032537	270190	Protein kinase domain|Ephrin receptor ligand binding domain|Serine-threonine/tyrosine-protein kinase, catalytic domain|Tyrosine-protein kinase, receptor class V, conserved site|Sterile alpha motif domain|Fibronectin type III|Tyrosine-protein kinase, activ
Cacna1d	ENSMUSG00000015968	12289	Voltage-dependent calcium channel, alpha-1 subunit|Voltage-dependent calcium channel, L-type, alpha-1 subunit|Voltage-dependent calcium channel, L-type, alpha-1D subunit|Ion transport domain|Voltage-dependent calcium channel, alpha-1 subunit, IQ domain|Vo
Ttc28	ENSMUSG00000033209	209683	Tetratricopeptide-like helical domain superfamily|Tetratricopeptide repeat-containing domain|Tetratricopeptide repeat|CHAT domain
Chst11	ENSMUSG00000034612	58250	Sulfotransferase|Carbohydrate sulfotransferase 8-10
Ryr2	ENSMUSG00000021313	20191	RIH domain|B30.2/SPRY domain|EF-hand domain|Ryanodine receptor Ryr|SPRY domain|Ion transport domain|Ryanodine Receptor TM 4-6|EF-hand domain pair|Concanavalin A-like lectin/glucanase domain superfamily|Ryanodine receptor|RyR/IP3R Homology associated domai
Cdh23	ENSMUSG00000012819	22295	Cadherin-like|Cadherin-like superfamily|Cadherin conserved site|Cadherin-23
Ccser1	ENSMUSG00000039578	232035	Serine-rich coiled-coil domain-containing protein|Serine-rich coiled-coil domain-containing protein 1|
Plxna4	ENSMUSG00000029765	243743	Sema domain|Plexin repeat|IPT domain|Rho GTPase activation protein|Plexin, cytoplasmic RasGAP domain|Immunoglobulin-like fold|Immunoglobulin E-set|WD40/YVTN repeat-like-containing domain superfamily|PSI domain|Plexin family|Sema domain superfamily|Plexin,
Bc1_2	--	--	--
Thsd7b	ENSMUSG00000042581	210417	Thrombospondin type-1 (TSP1) repeat|Thrombospondin type-1 (TSP1) repeat superfamily
Nkain2	ENSMUSG00000069670	432450	Na,K-Atpase Interacting protein|
Fars2	ENSMUSG00000021420	69955	Phenylalanyl-tRNA synthetase|Phenylalanyl-tRNA synthetase, class IIc, mitochondrial|Ferrodoxin-fold anticodon-binding domain|Aminoacyl-tRNA synthetase, class II|Ferrodoxin-fold anticodon-binding domain superfamily|
Kirrel3	ENSMUSG00000032036	67703	|Immunoglobulin subtype 2|Immunoglobulin subtype|Immunoglobulin-like domain|Immunoglobulin I-set|Immunoglobulin-like fold|Immunoglobulin-like domain superfamily
Pde10a	ENSMUSG00000023868	23984	3'5'-cyclic nucleotide phosphodiesterase, catalytic domain|GAF domain|HD/PDEase domain|3'5'-cyclic nucleotide phosphodiesterase|3'5'-cyclic nucleotide phosphodiesterase, conserved site|GAF-like domain superfamily|3'5'-cyclic nucleotide phosphodiesterase,
Nrxn1	ENSMUSG00000024109	18189	EGF-type aspartate/asparagine hydroxylation site|EGF-like domain|Laminin G domain|Neurexin/syndecan/glycophorin C|Concanavalin A-like lectin/glucanase domain superfamily|Syndecan/Neurexin domain
Galntl6	ENSMUSG00000096914	270049	Ricin B, lectin domain|Glycosyltransferase 2-like|Nucleotide-diphospho-sugar transferases|Ricin B-like lectins|
Grin2a	ENSMUSG00000059003	14811	Ionotropic glutamate receptor|Ionotropic glutamate receptor, metazoa|Receptor, ligand binding region|Glutamate [NMDA] receptor, epsilon subunit, C-terminal|Ionotropic glutamate receptor, L-glutamate and glycine-binding domain|Periplasmic binding protein-l
Tns3	ENSMUSG00000020422	319939	SH2 domain|Protein kinase C-like, phorbol ester/diacylglycerol-binding domain|Protein-tyrosine phosphatase, catalytic|PTB/PI domain|PH-like domain superfamily|Tensin/EPS8 phosphotyrosine-binding domain|Tensin phosphatase, C2 domain|Protein-tyrosine phosph
Elmo1	ENSMUSG00000041112	140580	Pleckstrin homology domain|ELMO domain|Armadillo-like helical|PH-like domain superfamily|Armadillo-type fold|Domain of unknown function DUF3361|Engulfment and cell motility protein 1|
Shank2	ENSMUSG00000037541	210274	SH3 domain|PDZ domain|Sterile alpha motif domain|Ankyrin repeat|Sterile alpha motif/pointed domain superfamily|Ankyrin repeat-containing domain|Talin, N-terminal F0 domain|SH3-like domain superfamily|PDZ superfamily|Ankyrin repeat-containing domain superf
Frmpd4	ENSMUSG00000049176	333605	FERM domain|WW domain|PDZ domain|PH-like domain superfamily|FERM/acyl-CoA-binding protein superfamily|FERM central domain|Band 4.1 domain|Ubiquitin-like domain superfamily|FERM superfamily, second domain|PDZ superfamily|FERM and PDZ domain-containing prot
Dym	ENSMUSG00000035765	69190	Dymeclin|Armadillo-type fold
Exoc4	ENSMUSG00000029763	20336	Sec8 exocyst complex component specific domain|Exocyst complex component Sec8/EXOC4
Phactr1	ENSMUSG00000054728	218194	RPEL repeat|Phosphatase and actin regulator 1|
Syn3	ENSMUSG00000059602	27204	Synapsin|ATP-grasp fold, subdomain 1|Pre-ATP-grasp domain superfamily|Synapsin, conserved site|Synapsin, phosphorylation site|Synapsin, pre-ATP-grasp domain|Synapsin, ATP-binding domain|Synapsin-2/3
Slc39a11	ENSMUSG00000041654	69806	Zinc/iron permease|
Nrg3	ENSMUSG00000041014	18183	EGF-like domain|Neuregulin
Dennd1a	ENSMUSG00000035392	227801	cDENN domain|dDENN domain|uDENN domain|Tripartite DENN domain|DENN domain-containing protein 1A/1B/1C|DENN domain, C-terminal lobe|
Dcc	ENSMUSG00000060534	13176	Immunoglobulin subtype 2|Immunoglobulin subtype|Fibronectin type III|Immunoglobulin-like domain|Neogenin, C-terminal|Immunoglobulin I-set|Immunoglobulin-like fold|Netrin receptor DCC|Fibronectin type III superfamily|Immunoglobulin-like domain superfamily
Mir3098	--	--	--
Fhod3	ENSMUSG00000034295	225288	Armadillo-like helical|Diaphanous autoregulatory (DAD) domain|Rho GTPase-binding/formin homology 3 (GBD/FH3) domain|Formin, FH2 domain|Armadillo-type fold|FH1/FH2 domain-containing protein 3|FHOD1, N-terminal GTPase-binding domain|Formin, FH2 domain super
Mad1l1	ENSMUSG00000029554	17120	|Spindle assembly checkpoint component Mad1
Spag16	ENSMUSG00000053153	66722	WD40 repeat|WD40/YVTN repeat-like-containing domain superfamily|WD40-repeat-containing domain|WD40 repeat, conserved site|G-protein beta WD-40 repeat|WD40-repeat-containing domain superfamily|
Rad51b	ENSMUSG00000059060	19363	AAA+ ATPase domain|DNA recombination and repair protein Rad51-like, C-terminal|DNA recombination and repair protein, RecA-like|DNA recombination and repair protein RecA-like, ATP-binding domain|P-loop containing nucleoside triphosphate hydrolase|DNA repai
Cntn4	ENSMUSG00000064293	269784	Immunoglobulin subtype 2|Immunoglobulin subtype|Fibronectin type III|Immunoglobulin-like domain|Immunoglobulin I-set|Immunoglobulin-like fold|Contactin-4|Fibronectin type III superfamily|Immunoglobulin-like domain superfamily
Pcdh15	ENSMUSG00000052613	11994	Cadherin-like|Cadherin-like superfamily|Cadherin conserved site|Protocadherin-15|Extracellular cadherin domain|
Nfia	ENSMUSG00000028565	18027	CTF transcription factor/nuclear factor 1|MAD homology 1, Dwarfin-type|CTF transcription factor/nuclear factor 1, N-terminal|CTF transcription factor/nuclear factor 1, conserved site|CTF transcription factor/nuclear factor 1, DNA-binding domain
Gm21949	--	--	--
Lrrc4c	ENSMUSG00000050587	241568	Leucine-rich repeat N-terminal domain|Leucine-rich repeat|Leucine-rich repeat, typical subtype|Immunoglobulin subtype 2|Immunoglobulin subtype|Immunoglobulin-like domain|Immunoglobulin I-set|Immunoglobulin V-set domain|Immunoglobulin-like fold|Leucine-ric
Lingo2	ENSMUSG00000045083	242384	Leucine-rich repeat N-terminal domain|Leucine-rich repeat|Leucine-rich repeat, typical subtype|Immunoglobulin subtype 2|Immunoglobulin subtype|Immunoglobulin-like domain|Immunoglobulin I-set|Immunoglobulin-like fold|Leucine-rich repeat domain superfamily|
Agbl1	ENSMUSG00000025754	244071	Peptidase M14, carboxypeptidase A|Armadillo-like helical|Armadillo-type fold|Cytosolic carboxypeptidase, N-terminal
Fbxl17	ENSMUSG00000023965	50758	Leucine-rich repeat|F-box domain|Leucine-rich repeat, cysteine-containing subtype|Leucine-rich repeat domain superfamily|F-box-like domain superfamily
Adarb2	ENSMUSG00000052551	94191	Adenosine deaminase/editase|Double-stranded RNA-binding domain|
Ulk4	ENSMUSG00000040936	209012	Protein kinase domain|Protein kinase-like domain superfamily|Armadillo-like helical|Armadillo-type fold|
Fam155a	ENSMUSG00000079157	270028	Transmembrane protein FAM155|
Mir6354	--	--	--
Mir466p	--	--	--
Large	--	--	--
Grm8	ENSMUSG00000024211	14823	GPCR, family 3, metabotropic glutamate receptor 8|GPCR, family 3, metabotropic glutamate receptor|GPCR, family 3|Receptor, ligand binding region|GPCR, family 3, nine cysteines domain|GPCR family 3, C-terminal|GPCR, family 3, conserved site|Periplasmic bin
Tnr	ENSMUSG00000015829	21960	EGF-like domain|Fibrinogen, alpha/beta/gamma chain, C-terminal globular domain|Fibronectin type III|Immunoglobulin-like fold|Tenascin-R|Fibrinogen-like, C-terminal|Fibronectin type III superfamily|Tenascin, EGF-like domain
Tenm3	ENSMUSG00000031561	23965	EGF-like domain|YD repeat|Carboxypeptidase-like, regulatory domain superfamily|Teneurin intracellular, N-terminal|Six-bladed beta-propeller, TolB-like|Rhs repeat-associated core|Teneurin-2/3|Tox-GHH domain|EGF-like domain, extracellular|Tenascin, EGF-like
Frmd4a	ENSMUSG00000026657	209630	FERM domain|PH-like domain superfamily|FERM/acyl-CoA-binding protein superfamily|FERM, N-terminal|FERM, C-terminal PH-like domain|FERM conserved site|FERM central domain|Band 4.1 domain|Domain of unknown function DUF3338|Ubiquitin-like domain superfamily|
Inpp4b	ENSMUSG00000037940	234515	C2 domain superfamily|Inositol 3,4-bisphosphate 4-phosphatase|
Trio	ENSMUSG00000022263	223435	Dbl homology (DH) domain|Protein kinase domain|CRAL-TRIO lipid binding domain|SH3 domain|Pleckstrin homology domain|Spectrin repeat|Immunoglobulin subtype 2|Immunoglobulin subtype|Immunoglobulin-like domain|Serine/threonine-protein kinase, active site|Pro
Raet1a	--	--	--
Car10	ENSMUSG00000056158	72605	Alpha carbonic anhydrase domain|Carbonic anhydrase-related protein 10|Carbonic anhydrase, alpha-class|Alpha carbonic anhydrase domain superfamily|Carbonic anhydrase-related protein X/XI
Tbc1d22a	ENSMUSG00000051864	223754	Rab-GTPase-TBC domain|Rab-GTPase-TBC domain superfamily|
Caln1	ENSMUSG00000060371	140904	S100/Calbindin-D9k, conserved site|EF-hand domain|EF-hand domain pair|EF-Hand 1, calcium-binding site|
Arhgap26	ENSMUSG00000118193		AH/BAR domain superfamily|Rho GTPase-activating protein 26
Sema5a	ENSMUSG00000022231	20356	Thrombospondin type-1 (TSP1) repeat|Sema domain|WD40/YVTN repeat-like-containing domain superfamily|PSI domain|Semaphorin|Sema domain superfamily|Thrombospondin type-1 (TSP1) repeat superfamily|Semaphorin-5A, sema domain
Hdac4	ENSMUSG00000026313	208727	Histone deacetylase family|Histone deacetylase class II, eukaryotic|Ureohydrolase domain superfamily|Histone deacetylase domain|Histone deacetylase, glutamine rich N-terminal domain|Histone deacetylase 4|Histone deacetylase domain superfamily
Grin2b	ENSMUSG00000030209	14812	Ionotropic glutamate receptor|Ionotropic glutamate receptor, metazoa|Receptor, ligand binding region|Glutamate [NMDA] receptor, epsilon subunit, C-terminal|Ionotropic glutamate receptor, L-glutamate and glycine-binding domain|Periplasmic binding protein-l
Maml3	ENSMUSG00000061143	433586	|Neurogenic mastermind-like, N-terminal
Sntg1	ENSMUSG00000025909	71096	PDZ domain|Pleckstrin homology domain|PH-like domain superfamily|Syntrophin|Gamma 1 syntrophin|PDZ superfamily|
Ank3	ENSMUSG00000069601	11735	Death domain|ZU5 domain|Ankyrin repeat|Death-like domain superfamily|Ankyrin repeat-containing domain|Ankyrin repeat-containing domain superfamily|Ankyrin-3, death domain|Ankyrin, UPA domain|
Eya2	ENSMUSG00000017897	14049	EYA domain|Eyes absent family|Eyes absent homologue 2|HAD-like superfamily|EYA domain superfamily|EYA domain, metazoan
Gabrg3	ENSMUSG00000055026	14407	Gamma-aminobutyric-acid A receptor, gamma subunit|Gamma-aminobutyric-acid A receptor, gamma 3 subunit|Gamma-aminobutyric acid A receptor/Glycine receptor alpha|Neurotransmitter-gated ion-channel transmembrane domain|Neurotransmitter-gated ion-channel|Neur
Il1rapl2	ENSMUSG00000059203	60367	Toll/interleukin-1 receptor homology (TIR) domain|Immunoglobulin subtype 2|Immunoglobulin subtype|Interleukin-1 receptor type II|Immunoglobulin-like domain|Immunoglobulin I-set|Immunoglobulin-like fold|Interleukin-1 receptor family|Toll/interleukin-1 rece
Itga9	ENSMUSG00000039115	104099	Integrin alpha chain|FG-GAP repeat|Integrin alpha beta-propellor|Integrin alpha-2|Integrin alpha chain, C-terminal cytoplasmic region, conserved site|Integrin alpha, N-terminal|Integrin domain superfamily
Megf11	ENSMUSG00000036466	214058	EGF-like domain|Laminin EGF domain|EMI domain|EGF-like, conserved site
Sema6d	ENSMUSG00000027200	214968	Sema domain|Plexin repeat|WD40/YVTN repeat-like-containing domain superfamily|Semaphorin|Sema domain superfamily
Ctif	ENSMUSG00000052928	269037	MIF4G-like, type 3|MIF4G-like domain superfamily|Armadillo-type fold
Clec16a	ENSMUSG00000068663	74374	CLEC16A/TT9, N-terminal|CLEC16A/TT9|
Dab1	ENSMUSG00000028519	13131	PTB/PI domain|PH-like domain superfamily|
Inadl	--	--	--
Mir6989	--	--	--
Snd1	ENSMUSG00000001424	56463	|Thermonuclease active site|Tudor domain|Staphylococcal nuclease (SNase-like), OB-fold|RNA-induced silencing complex, nuclease component Tudor-SN|SNase-like, OB-fold superfamily
2020-03-01	#N/A	#N/A	#N/A
2610307P16Rik	--	--	--
Utrn	ENSMUSG00000019820	22288	Zinc finger, ZZ-type|WW domain|Spectrin repeat|EF-hand domain pair|EF-hand domain, type 1|EF-hand domain, type 2|Spectrin/alpha-actinin|WW domain superfamily|Zinc finger, ZZ-type superfamily|Actinin-type actin-binding domain, conserved site|Calponin homol
Myt1l	ENSMUSG00000061911	17933	Zinc finger, C2H2C-type|Myelin transcription factor 1|Zinc finger, C2H2C-type superfamily
A930011G23Rik	--	--	--
Pacrg	ENSMUSG00000037196	69310	Parkin co-regulated protein
Cntnap5c	ENSMUSG00000038048	620292	Coagulation factor 5/8 C-terminal domain|EGF-like domain|Laminin G domain|Fibrinogen, alpha/beta/gamma chain, C-terminal globular domain|Galactose-binding-like domain superfamily|Concanavalin A-like lectin/glucanase domain superfamily|Contactin-associated
Cntnap5a	ENSMUSG00000070695	636808	Coagulation factor 5/8 C-terminal domain|EGF-like domain|Laminin G domain|Aspartic peptidase, active site|Fibrinogen, alpha/beta/gamma chain, C-terminal globular domain|Galactose-binding-like domain superfamily|Concanavalin A-like lectin/glucanase domain
Sugct	ENSMUSG00000055137	192136	CoA-transferase family III|CoA-transferase family III domain superfamily|
Sipa1l1	ENSMUSG00000042700	217692	Rap GTPase activating protein domain|PDZ domain|Signal-induced proliferation-associated 1-like protein, C-terminal|Signal-induced proliferation-associated 1-like protein 1|Rap/Ran-GAP superfamily|PDZ superfamily|
Cux1	ENSMUSG00000029705	13047	|Homeobox domain|CUT domain|Homeobox-like domain superfamily|Lambda repressor-like, DNA-binding domain superfamily|Homeobox, conserved site|CASP, C-terminal
Arhgap15	ENSMUSG00000049744	76117	Rho GTPase-activating protein domain|Pleckstrin homology domain|Rho GTPase activation protein|PH-like domain superfamily|
Fgf12	ENSMUSG00000022523	14167	Fibroblast growth factor family|Cytokine IL1/FGF|Fibroblast growth factor 12
Galnt18	ENSMUSG00000038296	233733	Ricin B, lectin domain|Glycosyltransferase 2-like|Nucleotide-diphospho-sugar transferases|Ricin B-like lectins
Atxn1	ENSMUSG00000046876	20238	Ataxin, AXH domain|Ataxin, AXH domain superfamily|Ataxin-1|ATAXIN1-like
Grm7	ENSMUSG00000056755	108073	|GPCR, family 3, metabotropic glutamate receptor|GPCR, family 3|Receptor, ligand binding region|GPCR, family 3, metabotropic glutamate receptor 7|GPCR, family 3, nine cysteines domain|GPCR family 3, C-terminal|GPCR, family 3, conserved site|Periplasmic bi
Mical3	ENSMUSG00000051586	194401	Calponin homology domain|Zinc finger, LIM-type|FAD-binding domain|bMERB domain|MICAL3|FAD/NAD(P)-binding domain superfamily|CH domain superfamily|
Zbtb7c	ENSMUSG00000044646	207259	BTB/POZ domain|SKP1/BTB/POZ domain superfamily|Zinc finger C2H2-type|Armadillo-type fold|Zinc finger C2H2 superfamily|
Slc9a9	ENSMUSG00000031129	331004	Na+/H+ exchanger, isoform 6/7/9|Na+/H+ exchanger|Cation/H+ exchanger|Na+/H+ exchanger 9|Cation/H+ exchanger, CPA1 family
Dst	ENSMUSG00000026131	13518	Plectin repeat|SH3 domain|Actinin-type actin-binding domain, conserved site|Calponin homology domain|Spectrin repeat|EF-hand domain|GAR domain|EF-hand domain pair|Spectrin/alpha-actinin|EF-Hand 1, calcium-binding site|Dystonin-like|Plakin repeat superfami
Srgap3	ENSMUSG00000030257	259302	Rho GTPase-activating protein domain|FCH domain|SH3 domain|Rho GTPase activation protein|AH/BAR domain superfamily|F-BAR domain|srGAP1/2/3, SH3 domain|SH3-like domain superfamily|
Glis1	ENSMUSG00000034762	230587	Zinc finger C2H2-type|Zinc finger protein GLIS1|Zinc finger C2H2 superfamily|C2H2-type zinc-finger protein GLI-like
Mylk	ENSMUSG00000022836	107589	Protein kinase domain|Immunoglobulin subtype 2|Immunoglobulin subtype|Fibronectin type III|Immunoglobulin-like domain|Serine/threonine-protein kinase, active site|Protein kinase-like domain superfamily|Immunoglobulin I-set|Immunoglobulin-like fold|Myosin
Map2k5	ENSMUSG00000058444	23938	PB1 domain|Protein kinase domain|Serine/threonine-protein kinase, active site|Protein kinase-like domain superfamily|Protein kinase, ATP binding site|Dual specificity mitogen-activated protein kinase kinase 5, PB1 domain
Adam12	ENSMUSG00000054555	11489	EGF-like domain|Peptidase M12B, ADAM/reprolysin|Disintegrin domain|Peptidase M12B, propeptide|ADAM, cysteine-rich domain|Disintegrin, conserved site|Metallopeptidase, catalytic domain superfamily|Reprolysin domain, adamalysin-type|Disintegrin domain super
Hhat	ENSMUSG00000037375	226861	Membrane bound O-acyl transferase, MBOAT|Protein-cysteine N-palmitoyltransferase HHAT|
Wbscr17	--	--	--
Kcnip4	ENSMUSG00000029088	80334	EF-hand domain|EF-hand domain pair|EF-Hand 1, calcium-binding site|Recoverin family
Bcar3	ENSMUSG00000028121	29815	SH2 domain|Ras guanine-nucleotide exchange factors catalytic domain|Ras guanine nucleotide exchange factor domain superfamily|Breast cancer anti-estrogen resistance protein 3|SH2 domain superfamily|Ras guanine-nucleotide exchange factor catalytic domain s
Frmd4b	ENSMUSG00000030064	232288	FERM domain|PH-like domain superfamily|FERM/acyl-CoA-binding protein superfamily|FERM, N-terminal|FERM, C-terminal PH-like domain|FERM conserved site|FERM central domain|Band 4.1 domain|Domain of unknown function DUF3338|Ubiquitin-like domain superfamily|
Kcnh1	ENSMUSG00000058248	16510	PAS domain|Cyclic nucleotide-binding domain|PAS-associated, C-terminal|PAC motif|Potassium channel, voltage-dependent, EAG/ELK/ERG|Potassium channel, voltage-dependent, EAG|Ion transport domain|RmlC-like jelly roll fold|Cyclic nucleotide-binding-like|Pota
Slc14a2	ENSMUSG00000024552	27411	Urea transporter|Ammonium/urea transporter
Fam189a1	ENSMUSG00000030518	70638	CD20-like family|FAM189
Zbtb20	ENSMUSG00000022708	56490	|BTB/POZ domain|SKP1/BTB/POZ domain superfamily|Zinc finger C2H2-type|Zinc finger C2H2 superfamily
Med13l	ENSMUSG00000018076	76199	Mediator complex subunit Med13, C-terminal|Mediator complex, subunit Med13, N-terminal|MID domain of medPIWI
Sox6	ENSMUSG00000051910	20679	High mobility group box domain|Transcription factor SOX-5/6|High mobility group box domain superfamily
Unc5d	ENSMUSG00000063626	210801	Death domain|Thrombospondin type-1 (TSP1) repeat|ZU5 domain|Immunoglobulin subtype 2|Immunoglobulin subtype|Immunoglobulin-like domain|Death-like domain superfamily|Immunoglobulin I-set|Immunoglobulin-like fold|UPA domain|Immunoglobulin-like domain superf
Fam19a1	--	--	--
Aff3	ENSMUSG00000037138	16764	Transcription factor AF4/FMR2|AF4 interaction motif|AF4/FMR2, C-terminal|
Chd7	ENSMUSG00000041235	320790	|SNF2-related, N-terminal domain|Chromo/chromo shadow domain|Helicase, C-terminal|BRK domain|Helicase superfamily 1/2, ATP-binding domain|Chromo-like domain superfamily|Chromo domain|P-loop containing nucleoside triphosphate hydrolase|BRK domain superfami
Bbs9	ENSMUSG00000035919	319845	Parathyroid hormone-responsive B1|PTHB1, N-terminal domain|PTHB1, C-terminal domain|
Mcf2l	ENSMUSG00000031442	17207	|Dbl homology (DH) domain|CRAL-TRIO lipid binding domain|Guanine-nucleotide dissociation stimulator, CDC24, conserved site|SH3 domain|Pleckstrin homology domain|Spectrin repeat|PH-like domain superfamily|Spectrin/alpha-actinin|DBS, SH3 domain|DBS, PH doma
Gabbr2	ENSMUSG00000039809	242425	GPCR, family 3|Receptor, ligand binding region|GPCR family 3, GABA-B receptor|GPCR family 3, gamma-aminobutyric acid receptor, type B2|GPCR family 3, C-terminal|GPCR, family 3, conserved site|Periplasmic binding protein-like I|Gamma-aminobutyric acid type
Chrm3	ENSMUSG00000046159	12671	G protein-coupled receptor, rhodopsin-like|Muscarinic acetylcholine receptor family|Muscarinic acetylcholine receptor M3|GPCR, rhodopsin-like, 7TM
Pcsk6	ENSMUSG00000030513	18553	Peptidase S8/S53 domain|Peptidase S8, subtilisin-related|Peptidase S8, subtilisin, His-active site|Peptidase S8, subtilisin, Asp-active site|Peptidase S8/S53 domain superfamily|EGF-like domain|P domain|Furin-like repeat|Galactose-binding-like domain supe
Hivep3	ENSMUSG00000028634	16656	Zinc finger C2H2-type|Zinc finger CCHC HIVEP-type|Zinc finger C2H2 superfamily|
Nlgn1	ENSMUSG00000063887	192167	Neuroligin|Carboxylesterase, type B|Carboxylesterase type B, conserved site|Alpha/Beta hydrolase fold|Neuroligin-1
Vti1a	ENSMUSG00000024983	53611	Target SNARE coiled-coil homology domain|Vesicle transport v-SNARE, N-terminal|SNARE|Vesicle transport v-SNARE, N-terminal domain superfamily|GOSR2/Membrin/Bos1
Fto	ENSMUSG00000055932	26383	Alpha-ketoglutarate-dependent dioxygenase FTO, C-terminal|Alpha-ketoglutarate-dependent dioxygenase FTO, catalytic domain|Alpha-ketoglutarate-dependent dioxygenase FTO|Alpha-ketoglutarate-dependent dioxygenase AlkB-like superfamily|FTO, C-terminal domain
Col23a1	ENSMUSG00000063564	237759	Collagen triple helix repeat
Mir680-2	--	--	--
Vwa8	ENSMUSG00000058997	219189	von Willebrand factor, type A|AAA+ ATPase domain|ATPase, dynein-related, AAA domain|P-loop containing nucleoside triphosphate hydrolase|von Willebrand factor A-like domain superfamily|von Willebrand factor A domain-containing protein 8
Fggy	ENSMUSG00000028573	75578	Carbohydrate kinase, FGGY|FGGY carbohydrate kinase, pentulose kinase|Carbohydrate kinase, FGGY, N-terminal|Carbohydrate kinase, FGGY, C-terminal|ATPase, nucleotide binding domain|
Hdac9	ENSMUSG00000004698	79221	Histone deacetylase family|Histone deacetylase class II, eukaryotic|Ureohydrolase domain superfamily|Histone deacetylase domain|Histone deacetylase, glutamine rich N-terminal domain|Histone deacetylase domain superfamily|
Pkhd1	ENSMUSG00000043760	241035	IPT domain|Parallel beta-helix repeat|Pectin lyase fold/virulence factor|Pectin lyase fold|Immunoglobulin-like fold|Immunoglobulin E-set|G8 domain|Fibrocystin|PA14/GLEYA domain|Right handed beta helix domain
Diap3	--	--	--
Ror1	ENSMUSG00000035305	26563	Kringle|Protein kinase domain|Serine-threonine/tyrosine-protein kinase, catalytic domain|Immunoglobulin subtype 2|Immunoglobulin subtype|Immunoglobulin-like domain|Tyrosine-protein kinase, active site|Protein kinase-like domain superfamily|Immunoglobulin
Zdhhc14	ENSMUSG00000034265	224454	Palmitoyltransferase, DHHC domain
Hydin	ENSMUSG00000059854	244653	PapD-like superfamily|Immunoglobulin-like fold|Abnormal spindle-like microcephaly-associated protein, ASH domain|Hydrocephalus-inducing-like|Hydin adenylate kinase-like domain
Schip1	ENSMUSG00000027777	30953	Schwannomin interacting protein 1, C-terminal|Schwannomin interacting protein 1
Sox5	ENSMUSG00000041540	20678	High mobility group box domain|Transcription factor SOX-5/6|High mobility group box domain superfamily|
Mdga2	ENSMUSG00000034912	320772	MAM domain|Immunoglobulin subtype 2|Immunoglobulin subtype|Fibronectin type III|Immunoglobulin-like domain|Immunoglobulin I-set|Concanavalin A-like lectin/glucanase domain superfamily|Immunoglobulin-like fold|Fibronectin type III superfamily|Immunoglobuli
Ankrd44	ENSMUSG00000052331	329154	Ankyrin repeat|Ankyrin repeat-containing domain|Ankyrin repeat-containing domain superfamily
Mir297c	--	--	--
Bre	--	--	--
Mir6369_2	--	--	--
Zfp423	ENSMUSG00000045333	94187	Zinc finger C2H2-type|Zinc finger C2H2 superfamily
Dgkg	ENSMUSG00000022861	110197	Diacylglycerol kinase, accessory domain|Diacylglycerol kinase, catalytic domain|EF-hand domain|Protein kinase C-like, phorbol ester/diacylglycerol-binding domain|EF-hand domain pair|NAD kinase/diacylglycerol kinase-like domain superfamily|Inorganic polyph
Adamts17	ENSMUSG00000058145	233332	Thrombospondin type-1 (TSP1) repeat|Peptidase M12B, ADAM/reprolysin|Peptidase M12B, propeptide|ADAM, cysteine-rich domain|ADAM-TS Spacer 1|PLAC|Zinc finger C2H2-type|ADAMTS/ADAMTS-like|Metallopeptidase, catalytic domain superfamily|Thrombospondin type-1 (
Tmem117	ENSMUSG00000063296	320709	TMEM117 protein
Mir466f-3	--	--	--
Igsf21	ENSMUSG00000040972	230868	Immunoglobulin subtype|Immunoglobulin-like domain|Immunoglobulin V-set domain|Immunoglobulin-like fold|Immunoglobulin-like domain superfamily
Klhl29	ENSMUSG00000020627	208439	BTB/POZ domain|Kelch repeat type 1|SKP1/BTB/POZ domain superfamily|BTB/Kelch-associated|Kelch-type beta propeller
Atp2b2	ENSMUSG00000030302	11941	P-type ATPase|Cation-transporting P-type ATPase, N-terminal|Cation-transporting P-type ATPase, C-terminal|P-type ATPase, subfamily IIB|P-type ATPase, A domain superfamily|P-type ATPase, phosphorylation site|Plasma membrane calcium transporting P-type ATPa
Mir466n	--	--	--
Btbd11	ENSMUSG00000020042	74007	BTB/POZ domain|Ankyrin repeat|Histone-fold|SKP1/BTB/POZ domain superfamily|Ankyrin repeat-containing domain|Ankyrin repeat-containing domain superfamily
Tmem132b	ENSMUSG00000070498	208151	Transmembrane protein 132|Transmembrane protein TMEM132, N-terminal|Transmembrane protein TMEM132, C-terminal|Transmembrane protein family 132, middle domain
Prdm16	ENSMUSG00000039410	70673	SET domain|Zinc finger C2H2-type|Zinc finger C2H2 superfamily
Hipk2	ENSMUSG00000061436	15258	Protein kinase domain|Serine/threonine-protein kinase, active site|Protein kinase-like domain superfamily|Protein kinase, ATP binding site
Fras1	ENSMUSG00000034687	231470	EGF-like domain|VWFC domain|Na-Ca exchanger/integrin-beta4|Furin-like repeat|Growth factor receptor cysteine-rich domain superfamily|CalX-like domain superfamily|CSPG repeat
Foxn3	ENSMUSG00000033713	71375	Fork head domain|Fork head domain conserved site1|Fork head domain conserved site 2|Winged helix-like DNA-binding domain superfamily|Winged helix DNA-binding domain superfamily|
Ltbp1	ENSMUSG00000001870	268977	EGF-type aspartate/asparagine hydroxylation site|EGF-like domain|EGF-like calcium-binding domain|Growth factor receptor cysteine-rich domain superfamily|TB domain|EGF-like calcium-binding, conserved site|Complement Clr-like EGF domain|TGF-beta binding (TB
Adk	ENSMUSG00000039197	11534	Adenosine kinase|Carbohydrate/purine kinase, PfkB, conserved site|Carbohydrate kinase PfkB|Ribokinase-like|
Scfd2	ENSMUSG00000062110	212986	Sec1-like protein|Sec1-like, domain 2|Sec1-like superfamily|
Dscaml1	ENSMUSG00000032087	114873	Immunoglobulin subtype 2|Immunoglobulin subtype|Fibronectin type III|Immunoglobulin-like domain|Immunoglobulin I-set|Immunoglobulin V-set domain|Immunoglobulin-like fold|Down syndrome cell adhesion molecule-like protein 1|Fibronectin type III superfamily|
Uvrag	ENSMUSG00000035354	78610	UV radiation resistance protein/autophagy-related protein 14|C2 domain superfamily|
Cdk14	ENSMUSG00000028926	18647	Protein kinase domain|Serine/threonine-protein kinase, active site|Protein kinase-like domain superfamily|Protein kinase, ATP binding site|
Atp11a	ENSMUSG00000031441	50770	P-type ATPase|P-type ATPase, subfamily IV|P-type ATPase, A domain superfamily|P-type ATPase, phosphorylation site|HAD superfamily|P-type ATPase, transmembrane domain superfamily|P-type ATPase, cytoplasmic domain N|Probable phospholipid-transporting ATPase
Adcy2	ENSMUSG00000021536	210044	Adenylyl cyclase class-3/4/guanylyl cyclase|Adenylate cyclase, conserved domain|Adenylyl cyclase class-4/guanylyl cyclase, conserved site|Nucleotide cyclase|Adenylate cyclase|Adenylate cyclase, N-terminal
Arhgap24	ENSMUSG00000057315	231532	Rho GTPase-activating protein domain|Pleckstrin homology domain|Rho GTPase activation protein|PH-like domain superfamily
Hpse2	ENSMUSG00000074852	545291	Glycoside hydrolase, family 79|Glycoside hydrolase superfamily
Galnt2	ENSMUSG00000089704	108148	Ricin B, lectin domain|Glycosyltransferase 2-like|Nucleotide-diphospho-sugar transferases|Ricin B-like lectins
Egfem1	ENSMUSG00000063600	75740	EGF-like domain|EMI domain|EGF-like calcium-binding domain|EGF-like calcium-binding, conserved site|EGF-type aspartate/asparagine hydroxylation site|Growth factor receptor cysteine-rich domain superfamily
Dclk1	ENSMUSG00000027797	13175	Protein kinase domain|Doublecortin domain|Serine/threonine-protein kinase, active site|Protein kinase-like domain superfamily|Protein kinase, ATP binding site|Doublecortin domain superfamily|Neuronal migration protein doublecortin, chordata|RP1/RP1L1/DCX|
Ano2	ENSMUSG00000038115	243634	Anoctamin|Anoctamin-2|Anoctamin, dimerisation domain|
Lphn3	--	--	--
Apbb2	ENSMUSG00000029207	11787	WW domain|PTB/PI domain|PH-like domain superfamily|WW domain superfamily|Fe65|
Sergef	ENSMUSG00000030839	27414	Regulator of chromosome condensation, RCC1|Regulator of chromosome condensation 1/beta-lactamase-inhibitor protein II|
Adamtsl1	ENSMUSG00000066113	77739	Thrombospondin type-1 (TSP1) repeat|Thrombospondin type-1 (TSP1) repeat superfamily|ADAMTS/ADAMTS-like|Immunoglobulin subtype 2|Immunoglobulin subtype|Immunoglobulin-like domain|PLAC|Immunoglobulin I-set|Immunoglobulin-like fold|Immunoglobulin-like domain
Ttn	ENSMUSG00000051747	22138	Protein kinase domain|Immunoglobulin subtype 2|Immunoglobulin subtype|Fibronectin type III|Immunoglobulin-like domain|Tyrosine-protein kinase, active site|Protein kinase-like domain superfamily|Immunoglobulin I-set|Immunoglobulin V-set domain|Immunoglobul
Cadps	ENSMUSG00000054423	27062	|Pleckstrin homology domain|Calcium-dependent secretion activator domain|PH-like domain superfamily|Munc13 homology 1|Calcium-dependent secretion activator
Mir1195	--	--	--
Dip2c	ENSMUSG00000048264	208440	AMP-dependent synthetase/ligase|DMAP1-binding domain|Dip2-like domain|AMP-dependent synthetase-like superfamily
Col5a1	ENSMUSG00000026837	12831	Fibrillar collagen, C-terminal|Laminin G domain|Collagen triple helix repeat|Concanavalin A-like lectin/glucanase domain superfamily
Fry	ENSMUSG00000056602	320365	Protein furry/Tao3/Mor2|Cell morphogenesis protein N-terminal|Armadillo-type fold|Cell morphogenesis protein C-terminal|Cell morphogenesis central region
Cep112	ENSMUSG00000020728	76380	Domain of unknown function DUF4485|
Ldlrad3	ENSMUSG00000048058	241576	Low-density lipoprotein (LDL) receptor class A repeat|Low-density lipoprotein (LDL) receptor class A, conserved site|LDL receptor-like superfamily
Ksr2	ENSMUSG00000061578	333050	Protein kinase domain|Serine-threonine/tyrosine-protein kinase, catalytic domain|Protein kinase C-like, phorbol ester/diacylglycerol-binding domain|Serine/threonine-protein kinase, active site|Protein kinase-like domain superfamily|Sterile alpha motif/poi
Mcc	ENSMUSG00000071856	328949	EF-hand domain|EF-hand domain pair|EF-Hand 1, calcium-binding site|Usher syndrome type-1C protein-binding protein 1, PDZ domain|Usher syndrome type-1C protein-binding protein 1-like
Kcnb2	ENSMUSG00000092083	98741	BTB/POZ domain|Potassium channel tetramerisation-type BTB domain|Potassium channel, voltage dependent, Kv|Potassium channel, voltage dependent, Kv2|Ion transport domain|Potassium channel, voltage dependent, Kv2.2|SKP1/BTB/POZ domain superfamily|Voltage-de
Slc25a21	ENSMUSG00000035472	217593	Mitochondrial substrate/solute carrier|Mitochondrial carrier domain superfamily
Slc25a13	ENSMUSG00000015112	50799	EF-hand domain|Mitochondrial carrier protein|EF-hand domain pair|Mitochondrial substrate/solute carrier|Mitochondrial carrier domain superfamily
Lama2	ENSMUSG00000019899	16773	Laminin IV|EGF-like domain|Laminin G domain|Laminin EGF domain|Laminin, N-terminal|Growth factor receptor cysteine-rich domain superfamily|Laminin alpha, domain I|Laminin domain II|Concanavalin A-like lectin/glucanase domain superfamily|Laminin, N-termina
Sorbs1	ENSMUSG00000025006	20411	SH3 domain|SoHo domain|c-Cbl associated protein, SH3 domain|c-Cbl associated protein, SH3 domain 1|c-Cbl associated protein, SH3 domain 2|SH3-like domain superfamily|
Bcas3	ENSMUSG00000059439	192197	WD40/YVTN repeat-like-containing domain superfamily|BCAS3 domain|WD40-repeat-containing domain superfamily|
Thada	ENSMUSG00000024251	240174	Armadillo-type fold|Domain of unknown function DUF2428, death-receptor-like
Ntrk2	ENSMUSG00000055254	18212	Leucine-rich repeat N-terminal domain|Cysteine-rich flanking region, C-terminal|Protein kinase domain|Serine-threonine/tyrosine-protein kinase, catalytic domain|Leucine-rich repeat|Tyrosine-protein kinase, receptor class II, conserved site|Immunoglobulin
Dnm3	ENSMUSG00000040265	103967	Pleckstrin homology domain|Dynamin GTPase effector|PH-like domain superfamily|GTPase effector domain|Dynamin superfamily|Dynamin central domain|Dynamin, GTPase domain|Dynamin, GTPase region, conserved site|P-loop containing nucleoside triphosphate hydrola
Sik3	ENSMUSG00000034135	70661	Protein kinase domain|Serine/threonine-protein kinase, active site|Protein kinase-like domain superfamily|Ubiquitin-associated domain|Protein kinase, ATP binding site|Salt-Inducible kinase, catalytic domain|
Pdzrn4	ENSMUSG00000036218	239618	PDZ domain|Zinc finger, RING-type|Zinc finger, RING/FYVE/PHD-type|Zinc finger, RING-type, conserved site|PDZ superfamily
Arhgap10	ENSMUSG00000037148	78514	Rho GTPase-activating protein domain|SH3 domain|Pleckstrin homology domain|Rho GTPase activation protein|PH-like domain superfamily|AH/BAR domain superfamily|GRAF2, SH3 domain|Rho GTPase-activating protein 10|SH3-like domain superfamily
Pcsk5	ENSMUSG00000024713	18552	Peptidase S8/S53 domain|EGF-like domain|P domain|Furin-like repeat|Galactose-binding-like domain superfamily|Growth factor receptor cysteine-rich domain superfamily|Peptidase S8, subtilisin-related|Peptidase S8, subtilisin, His-active site|Peptidase S8, s
Slco3a1	ENSMUSG00000025790	108116	Kazal domain|Organic anion transporter polypeptide|Kazal domain superfamily|MFS transporter superfamily|Major facilitator superfamily domain
Csmd3	ENSMUSG00000022311	239420	Sushi/SCR/CCP domain|CUB domain|Spermadhesin, CUB domain superfamily|Sushi/SCR/CCP superfamily
Capzb	ENSMUSG00000028745	12345	F-actin-capping protein subunit beta|F-actin capping protein, beta subunit, conserved site|F-actin-capping protein subunit alpha/beta|F-actin-capping protein subunit alpha/beta, domain 2|F-actin-capping protein subunit beta, N-terminal domain
Galnt14	ENSMUSG00000024064	71685	Ricin B, lectin domain|Glycosyltransferase 2-like|Nucleotide-diphospho-sugar transferases|Ricin B-like lectins
Cmss1	ENSMUSG00000022748	66497	P-loop containing nucleoside triphosphate hydrolase|Protein Cms1|
Arhgef28	ENSMUSG00000021662	110596	Dbl homology (DH) domain|Pleckstrin homology domain|Protein kinase C-like, phorbol ester/diacylglycerol-binding domain|PH-like domain superfamily|Dbl homology (DH) domain superfamily|ARHGEF28, PH domain|ARHGEF1-like, PH domain|
Stk39	ENSMUSG00000027030	53416	Protein kinase domain|Protein kinase-like domain superfamily|Protein kinase, ATP binding site|Serine/threonine-protein kinase OSR1/WNK, CCT domain
Myo3b	ENSMUSG00000042064	329421	Protein kinase domain|Serine/threonine-protein kinase, active site|Protein kinase-like domain superfamily|IQ motif, EF-hand binding site|Myosin head, motor domain|Protein kinase, ATP binding site|P-loop containing nucleoside triphosphate hydrolase|Class I
Ttll11	ENSMUSG00000026885	74410	Tubulin-tyrosine ligase/Tubulin polyglutamylase|ATP-grasp fold, subdomain 1|
Igf1r	ENSMUSG00000005533	16001	Receptor L-domain|Protein kinase domain|Serine-threonine/tyrosine-protein kinase, catalytic domain|Tyrosine-protein kinase, receptor class II, conserved site|Fibronectin type III|Furin-like cysteine-rich domain|Furin-like repeat|Tyrosine-protein kinase, a
Gmds	ENSMUSG00000038372	218138	GDP-mannose 4,6-dehydratase|NAD(P)-binding domain|NAD(P)-binding domain superfamily|
Rcan1	ENSMUSG00000022951	54720	Calcipressin|Nucleotide-binding alpha-beta plait domain superfamily|Calcipressin-1|Calcipressin-1, RNA recognition motif|RNA-binding domain superfamily|
Exoc6b	ENSMUSG00000033769	75914	Exocyst complex component EXOC6/Sec15|Exocyst complex component EXOC6/Sec15, C-terminal, domain 1|
Ubash3b	ENSMUSG00000032020	72828	SH3 domain|UBA-like superfamily|Histidine phosphatase superfamily, clade-1|Ubiquitin-associated domain|Histidine phosphatase superfamily|UBASH3B, SH3 domain|SH3-like domain superfamily|
Grik3	ENSMUSG00000001985	14807	Ionotropic glutamate receptor|Ionotropic glutamate receptor, metazoa|Receptor, ligand binding region|Ionotropic glutamate receptor, L-glutamate and glycine-binding domain|Periplasmic binding protein-like I
Sipa1l3	ENSMUSG00000030583	74206	PDZ domain|Signal-induced proliferation-associated 1-like protein, C-terminal|Signal-induced proliferation-associated 1-like protein 3|PDZ superfamily|Rap GTPase activating protein domain|Rap/Ran-GAP superfamily|
Kcnq1	ENSMUSG00000009545	16535	|Potassium channel, voltage dependent, KCNQ|Ion transport domain|Potassium channel, voltage dependent, KCNQ1|Potassium channel, voltage dependent, KCNQ, C-terminal|Voltage-gated potassium channel
Pcnxl2	--	--	--
Dgkb	ENSMUSG00000036095	217480	|EF-hand domain|Protein kinase C-like, phorbol ester/diacylglycerol-binding domain|EF-hand domain pair|EF-Hand 1, calcium-binding site|Diacylglycerol kinase type I, N-terminal|Diacylglycerol kinase|DGK type I, N-terminal domain superfamily|Diacylglycerol
Cdyl	ENSMUSG00000059288	12593	Chromo/chromo shadow domain|Enoyl-CoA hydratase/isomerase|Enoyl-CoA hydratase, C-terminal|Chromo-like domain superfamily|Chromo domain, conserved site|Chromo domain|ClpP/crotonase-like domain superfamily||Chromo domain subgroup
Lhfpl3	ENSMUSG00000106379	269629	Lipoma HMGIC fusion partner-like protein
Abca13	ENSMUSG00000004668	268379	ABC transporter-like|AAA+ ATPase domain|ABC transporter, conserved site|ABC transporter A|P-loop containing nucleoside triphosphate hydrolase
D130009I18Rik	--	--	--
Il1rapl1	ENSMUSG00000052372	331461	Toll/interleukin-1 receptor homology (TIR) domain|Immunoglobulin subtype 2|Immunoglobulin subtype|Immunoglobulin-like domain|Immunoglobulin|Immunoglobulin-like fold|Interleukin-1 receptor family|Toll/interleukin-1 receptor homology (TIR) domain superfamil
Nbea	ENSMUSG00000027799	26422	BEACH domain|WD40 repeat|Domain of unknown function DUF1088|Concanavalin A-like lectin/glucanase domain superfamily|Armadillo-type fold|WD40-repeat-containing domain|PH-BEACH domain|Domain of unknown function DUF4704|WD40-repeat-containing domain superfam
Epha6	ENSMUSG00000055540	13840	Protein kinase domain|Ephrin receptor ligand binding domain|Serine-threonine/tyrosine-protein kinase, catalytic domain|Tyrosine-protein kinase, receptor class V, conserved site|Sterile alpha motif domain|Fibronectin type III|Tyrosine-protein kinase, activ
Iqgap2	ENSMUSG00000021676	544963	IQ motif, EF-hand binding site|RasGAP protein, C-terminal|WW domain|Calponin homology domain|Ras GTPase-activating domain|Rho GTPase activation protein|Ras GTPase-activating protein, conserved site|CH domain superfamily
Slc4a4	ENSMUSG00000060961	54403	Bicarbonate transporter, eukaryotic|Sodium bicarbonate cotransporter|Bicarbonate transporter, C-terminal|Band 3 cytoplasmic domain|Phosphotransferase/anion transporter
Kcnd3	ENSMUSG00000040896	56543	BTB/POZ domain|Potassium channel tetramerisation-type BTB domain|Potassium channel, voltage dependent, Kv|Potassium channel, voltage dependent, Kv4|Potassium channel, voltage dependent, Kv4.3|Ion transport domain|SKP1/BTB/POZ domain superfamily|Shal-type
St7	ENSMUSG00000029534	64213	ST7|Tetratricopeptide-like helical domain superfamily|
Msi2	ENSMUSG00000069769	76626	RNA recognition motif domain|Nucleotide-binding alpha-beta plait domain superfamily|RNA-binding protein Musashi homologue, RNA recognition motif 2|RNA-binding protein Musashi homologue, RNA recognition motif 1|RNA-binding domain superfamily
Lama1	ENSMUSG00000032796	16772	Laminin IV|EGF-like domain|Laminin G domain|Laminin EGF domain|Laminin, N-terminal|Laminin alpha, domain I|Laminin domain II|Concanavalin A-like lectin/glucanase domain superfamily|Laminin, N-terminal domain superfamily
Lrfn2	ENSMUSG00000040490	70530	Cysteine-rich flanking region, C-terminal|Leucine-rich repeat|Leucine-rich repeat, typical subtype|Immunoglobulin subtype 2|Immunoglobulin subtype|Fibronectin type III|Immunoglobulin-like domain|Immunoglobulin I-set|Immunoglobulin-like fold|Leucine-rich r
Kcnip1	ENSMUSG00000053519	70357	EF-hand domain|EF-hand domain pair|EF-Hand 1, calcium-binding site|Recoverin family
Fam19a5	--	--	--
Cldn14	ENSMUSG00000047109	56173	Claudin-14|PMP-22/EMP/MP20/Claudin superfamily|Claudin|Claudin, conserved site
Cpa6	ENSMUSG00000042501	329093	|Peptidase M14, carboxypeptidase A|Carboxypeptidase, activation peptide|Metallocarboxypeptidase-like, propeptide
Tspear	ENSMUSG00000069581	252974	Laminin G domain|Leucine-rich glioma-inactivated , EPTP repeat|EAR|Concanavalin A-like lectin/glucanase domain superfamily
Rbfox2	ENSMUSG00000033565	93686	RNA recognition motif domain|Nucleotide-binding alpha-beta plait domain superfamily|RNA binding protein Fox-1|Fox-1 C-terminal domain|FOX1, RNA recognition motif|RNA-binding domain superfamily
Apba2	ENSMUSG00000030519	11784	PDZ domain|PTB/PI domain|PH-like domain superfamily|Amyloid beta A4 precursor protein-binding family A member 2|PDZ superfamily
Gpr98	--	--	--
Disc1	ENSMUSG00000043051	244667	Disrupted in schizophrenia 1
Camkmt	ENSMUSG00000071037	73582	Lysine methyltransferase|Calmodulin-lysine N-methyltransferase|S-adenosyl-L-methionine-dependent methyltransferase
Hs3st4	ENSMUSG00000078591	628779	Sulfotransferase domain|P-loop containing nucleoside triphosphate hydrolase|Heparan sulfate sulfotransferase
Mir1970	--	--	--
Sdk2	ENSMUSG00000041592	237979	Immunoglobulin subtype 2|Immunoglobulin subtype|Fibronectin type III|Immunoglobulin-like domain|Immunoglobulin I-set|Immunoglobulin-like fold|Fibronectin type III superfamily|Immunoglobulin-like domain superfamily
Hecw2	ENSMUSG00000042807	329152	C2 domain|HECT domain|WW domain|E3 ubiquitin-protein ligase HECW1/2, N-terminal|C2 domain superfamily|HECT, E3 ligase catalytic domain|WW domain superfamily|E3 ubiquitin-protein ligase HECW, C2 domain|E3 ubiquitin-protein ligase HECW1, helical box domain
Sh3rf3	ENSMUSG00000037990	237353	SH3 domain|Zinc finger, RING-type|Zinc finger, RING/FYVE/PHD-type|Zinc finger, RING-type, conserved site|Zinc finger, C3HC4 RING-type|E3 ubiquitin-protein ligase SH3RF1/SH3RF3|SH3-like domain superfamily|SH3RF3, SH3 domain 3|SH3RF1/SH3RF3, fourth SH3 doma
Dock4	ENSMUSG00000035954	238130	SH3 domain|Dedicator of cytokinesis, C-terminal|Dedicator of cytokinesis|DHR-1 domain|DHR-2 domain|Dedicator of cytokinesis, N-terminal domain|Dedicator of cytokinesis 4, SH3 domain|C2 domain superfamily|SH3-like domain superfamily|Dedicator of cytokinesi
Phactr2	ENSMUSG00000062866	215789	RPEL repeat|Phosphatase and actin regulator 2
5730522E02Rik	ENSMUSG00000032985		--
Ralyl	ENSMUSG00000039717	76897	|RNA recognition motif domain|Nucleotide-binding alpha-beta plait domain superfamily|RNA-binding domain superfamily|Heterogeneous nuclear ribonucleoprotein C|RALYL, RNA recognition motif
Bai3	--	--	--
Vav2	ENSMUSG00000009621	22325	|Dbl homology (DH) domain|SH2 domain|Guanine-nucleotide dissociation stimulator, CDC24, conserved site|SH3 domain|Calponin homology domain|Pleckstrin homology domain|Protein kinase C-like, phorbol ester/diacylglycerol-binding domain|PH-like domain superfa
Gli2	ENSMUSG00000048402	14633	Zinc finger C2H2-type|Zinc finger C2H2 superfamily|C2H2-type zinc-finger protein GLI-like|
Antxr1	ENSMUSG00000033420	69538	von Willebrand factor, type A|Anthrax toxin receptor, C-terminal|Anthrax toxin receptor, extracellular domain|Anthrax toxin receptor|von Willebrand factor A-like domain superfamily|
Gria1	ENSMUSG00000020524	14799	|Ionotropic glutamate receptor|Ionotropic glutamate receptor, metazoa|Receptor, ligand binding region|Ionotropic glutamate receptor, L-glutamate and glycine-binding domain|Periplasmic binding protein-like I
Cadps2	ENSMUSG00000017978	320405	Pleckstrin homology domain|Calcium-dependent secretion activator domain|PH-like domain superfamily|Munc13 homology 1|Calcium-dependent secretion activator
Zfp704	ENSMUSG00000040209	170753	Zinc finger C2H2-type
Lrrtm4	ENSMUSG00000052581	243499	Leucine-rich repeat|Leucine-rich repeat, typical subtype|Leucine-rich repeat domain superfamily|
Shisa6	ENSMUSG00000053930	380702	Shisa family
Unc13c	ENSMUSG00000062151	208898	C2 domain|Protein kinase C-like, phorbol ester/diacylglycerol-binding domain|Calcium-dependent secretion activator domain|Munc13 homology 1|Mammalian uncoordinated homology 13, domain 2|Mammalian uncoordinated homology 13, subgroup, domain 2|Protein Unc-1
Nell2	ENSMUSG00000022454	54003	EGF-type aspartate/asparagine hydroxylation site|EGF-like domain|VWFC domain|Laminin G domain|EGF-like calcium-binding domain|Growth factor receptor cysteine-rich domain superfamily|Concanavalin A-like lectin/glucanase domain superfamily|EGF-like calcium-
Srgap1	ENSMUSG00000020121	117600	Rho GTPase-activating protein domain|FCH domain|SH3 domain|Rho GTPase activation protein|AH/BAR domain superfamily|F-BAR domain|srGAP1/2/3, SH3 domain|SH3-like domain superfamily|SLIT-ROBO Rho GTPase-activating protein 1, F-BAR domain
Smoc2	ENSMUSG00000023886	64074	Thyroglobulin type-1|EF-hand domain|Kazal domain|EF-hand domain pair|EF-Hand 1, calcium-binding site|SPARC/Testican, calcium-binding domain|Thyroglobulin type-1 superfamily|SMOC-2, extracellular calcium-binding domain|Kazal domain superfamily
Mir3471-1	--	--	--
Ccdc57	ENSMUSG00000048445	71276	Coiled-coil domain-containing protein 57
Inpp4a	ENSMUSG00000026113	269180	C2 domain superfamily|Inositol 3,4-bisphosphate 4-phosphatase
Vps13b	ENSMUSG00000037646	666173	Vacuolar protein sorting-associated protein 13, SHR-binding domain|Vacuolar protein sorting-associated protein 13, N-terminal domain|Vacuolar protein sorting-associated protein 13, C-terminal|Vacuolar protein sorting-associated protein 13B|Vacuolar protei
Acsf3	ENSMUSG00000015016	257633	AMP-dependent synthetase/ligase|AMP-binding, conserved site|AMP-binding enzyme, C-terminal domain|AMP-dependent synthetase-like superfamily
Sh3pxd2a	ENSMUSG00000053617	14218	SH3 domain|Phox homologous domain|SH3 and PX domain-containing protein 2A|SH3PXD2A, SH3 domain 3|SH3PXD2A, SH3 domain 1|SH3PXD2A, SH3 domain 2|SH3PXD2A, SH3 domain 4|SH3PXD2A, SH3 domain 5|SH3-like domain superfamily|PX domain superfamily|SH3PXD2, PX doma
Pde11a	ENSMUSG00000075270	241489	3'5'-cyclic nucleotide phosphodiesterase, catalytic domain|GAF domain|HD/PDEase domain|3'5'-cyclic nucleotide phosphodiesterase|3'5'-cyclic nucleotide phosphodiesterase, conserved site|GAF-like domain superfamily|3'5'-cyclic nucleotide phosphodiesterase,
Fert2	--	--	--
Cpne4	ENSMUSG00000032564	74020	C2 domain|C2 domain superfamily|von Willebrand factor, type A|Copine|von Willebrand factor A-like domain superfamily|Copine, C2B domain
Zfp407	ENSMUSG00000048410	240476	Zinc finger C2H2-type|Zinc finger C2H2 superfamily|Matrin/U1-C-like, C2H2-type zinc finger
Tmem132c	ENSMUSG00000034324	208213	Transmembrane protein 132|Transmembrane protein TMEM132, N-terminal|Transmembrane protein TMEM132, C-terminal|Transmembrane protein family 132, middle domain
Prickle2	ENSMUSG00000030020	243548	Zinc finger, LIM-type|PET domain|PET prickle|LIM1 prickle|LIM2 prickle|LIM3 prickle
Zmat4	ENSMUSG00000037492	320158	Matrin/U1-C-like, C2H2-type zinc finger|Zinc finger C2H2 superfamily|Matrin/U1-C, C2H2-type zinc finger|Zinc finger C2H2-type|Zinc finger, double-stranded RNA binding|
L3mbtl4	ENSMUSG00000041565	320858	|Zinc finger, C2H2C-type|Mbt repeat|Sterile alpha motif domain|Sterile alpha motif/pointed domain superfamily
Abl1	ENSMUSG00000026842	11350	Protein kinase domain|SH2 domain|Serine-threonine/tyrosine-protein kinase, catalytic domain|SH3 domain|Tyrosine-protein kinase, active site|Protein kinase-like domain superfamily|F-actin binding|Protein kinase, ATP binding site|Tyrosine-protein kinase, ca
Ttll5	ENSMUSG00000012609	320244	Tubulin-tyrosine ligase/Tubulin polyglutamylase|ATP-grasp fold, subdomain 1|
Bmper	ENSMUSG00000031963	73230	VWFC domain|von Willebrand factor, type D domain|Trypsin Inhibitor-like, cysteine rich domain|Uncharacterised domain, cysteine-rich|Serine protease inhibitor-like superfamily
Erbb4	ENSMUSG00000062209	13869	Receptor L-domain|Protein kinase domain|Serine-threonine/tyrosine-protein kinase, catalytic domain|Furin-like cysteine-rich domain|Furin-like repeat|Tyrosine-protein kinase, active site|Growth factor receptor cysteine-rich domain superfamily|Protein kinas
Vps13d	ENSMUSG00000020220	230895	UBA-like superfamily|Vacuolar protein sorting-associated protein 13, SHR-binding domain|Ubiquitin-associated domain|Vacuolar protein sorting-associated protein 13|Vacuolar protein sorting-associated protein 13, N-terminal domain|VPS13, repeated coiled reg
Prim2	ENSMUSG00000026134	19076	DNA primase large subunit, eukaryotic/archaeal|DNA primase, large subunit, eukaryotic
Dner	ENSMUSG00000036766	227325	EGF-type aspartate/asparagine hydroxylation site|EGF-like domain|EGF-like calcium-binding domain|Growth factor receptor cysteine-rich domain superfamily|EGF-like, conserved site|EGF-like calcium-binding, conserved site|
Farp1	ENSMUSG00000025555	223254	FERM domain|Ezrin/radixin/moesin-like|FERM/acyl-CoA-binding protein superfamily|FERM, N-terminal|FERM conserved site|FERM central domain|Band 4.1 domain|Ubiquitin-like domain superfamily|FERM superfamily, second domain|Dbl homology (DH) domain|Pleckstrin
Slc38a10	ENSMUSG00000061306	72055	Amino acid transporter, transmembrane domain
Osbpl1a	ENSMUSG00000044252	64291	Oxysterol-binding protein|Oxysterol-binding protein, conserved site|Oxysterol-binding protein superfamily|Pleckstrin homology domain|Ankyrin repeat|PH-like domain superfamily|Ankyrin repeat-containing domain|Ankyrin repeat-containing domain superfamily|
Nsmce2	ENSMUSG00000059586	68501	E3 SUMO-protein ligase Nse2 (Mms21)|U box domain|Zinc finger, MIZ-type|Zinc finger, RING/FYVE/PHD-type
Myo18b	ENSMUSG00000072720	74376	IQ motif, EF-hand binding site|Myosin head, motor domain|Myosin IQ motif-containing domain superfamily|P-loop containing nucleoside triphosphate hydrolase|Unconventional myosin-XVIIIb|Class XVIII myosin, motor domain|Kinesin motor domain superfamily|
Palld	ENSMUSG00000058056	72333	Immunoglobulin subtype 2|Immunoglobulin subtype|Immunoglobulin-like domain|Immunoglobulin I-set|Immunoglobulin-like fold|Palladin, C-terminal immunoglobulin-like domain|Immunoglobulin-like domain superfamily|Basigin-like
Bnc2	ENSMUSG00000028487	242509	Zinc finger C2H2-type|Protein disconnected-like|Zinc finger C2H2 superfamily||Zinc finger, SWIM-type
Tg	ENSMUSG00000053469	21819	Thyroglobulin type-1|Carboxylesterase, type B|Tyrosine-protein kinase ephrin type A/B receptor-like|Thyroglobulin|Carboxylesterase type B, conserved site|Alpha/Beta hydrolase fold|Thyroglobulin type-1 superfamily
Syne2	ENSMUSG00000063450	319565	Actinin-type actin-binding domain, conserved site|Calponin homology domain|Nesprin-2|CH domain superfamily|Spectrin repeat|KASH domain|Spectrin/alpha-actinin|
Ubac2	ENSMUSG00000041765	68889	UBA-like superfamily|Ubiquitin-associated domain|UBAC2, UBA domain|
Zfp521	ENSMUSG00000024420	225207	Zinc finger C2H2-type|Zinc finger C2H2 superfamily|
Ptprk	ENSMUSG00000019889	19272	PTP type protein phosphatase|Tyrosine specific protein phosphatases domain|MAM domain|Protein-tyrosine phosphatase, catalytic|Immunoglobulin subtype|Fibronectin type III|Immunoglobulin-like domain|Immunoglobulin I-set|Concanavalin A-like lectin/glucanase
A830018L16Rik	ENSMUSG00000057715	320492	Protein of unknown function DUF5586|
Kcnj6	ENSMUSG00000043301	16522	Potassium channel, inwardly rectifying, Kir3.2|Potassium channel, inwardly rectifying, Kir, cytoplasmic|Immunoglobulin E-set|Potassium channel, inwardly rectifying, Kir|Potassium channel, inwardly rectifying, transmembrane domain|Inward rectifier potassiu
Lrba	ENSMUSG00000028080	80877	BEACH domain|Domain of unknown function DUF1088|Armadillo-like helical|Concanavalin A-like lectin/glucanase domain superfamily|Armadillo-type fold|PH-BEACH domain|Domain of unknown function DUF4704|BEACH domain superfamily|WD40 repeat|WD40/YVTN repeat-lik
Ncoa2	ENSMUSG00000005886	17978	PAS domain|Nuclear receptor coactivator, interlocking|Domain of unknown function DUF1518|Myc-type, basic helix-loop-helix (bHLH) domain|PAS fold|Nuclear receptor coactivator, Ncoa-type, interlocking|Nuclear receptor coactivator, receptor-binding domain|Nu
Zfat	ENSMUSG00000022335	380993	Zinc finger C2H2-type|Zinc finger C2H2 superfamily
Rnf220	ENSMUSG00000028677	66743	Zinc finger, RING-type|Zinc finger, RING/FYVE/PHD-type|E3 ubiquitin-protein ligase RNF220, middle domain|E3 ubiquitin-protein ligase RNF220, RING finger
Mgmt	ENSMUSG00000054612	17314	Methylated-DNA-[protein]-cysteine S-methyltransferase, active site|Methylguanine DNA methyltransferase, ribonuclease-like domain|Methylated-DNA-[protein]-cysteine S-methyltransferase, DNA binding|Methylated DNA-protein cysteine methyltransferase, DNA bind
Asph	ENSMUSG00000028207	65973	Aspartyl/asparaginy/proline hydroxylase|Aspartyl beta-hydroxylase/Triadin domain|Tetratricopeptide-like helical domain superfamily|Tetratricopeptide repeat-containing domain|Tetratricopeptide repeat|Isopenicillin N synthase-like|Aspartyl/asparaginyl beta-
Grm1	ENSMUSG00000019828	14816	GPCR, family 3, metabotropic glutamate receptor|GPCR, family 3|GPCR, family 3, metabotropic glutamate receptor 1|Receptor, ligand binding region|GPCR, family 3, nine cysteines domain|GPCR family 3, C-terminal|GPCR, family 3, conserved site|Periplasmic bin
Gnao1	ENSMUSG00000031748	14681	Guanine nucleotide binding protein (G-protein), alpha subunit|G-protein alpha subunit, group I|G protein alpha subunit, helical insertion|P-loop containing nucleoside triphosphate hydrolase|
Erg	ENSMUSG00000040732	13876	Ets domain|Pointed domain|Sterile alpha motif/pointed domain superfamily|Winged helix-like DNA-binding domain superfamily|Winged helix DNA-binding domain superfamily
Syt1	ENSMUSG00000035864	20979	C2 domain|Synaptotagmin|Synaptotagmin 1|C2 domain superfamily
Dpp10	ENSMUSG00000036815	269109	Peptidase S9, prolyl oligopeptidase, catalytic domain|Dipeptidylpeptidase IV, N-terminal domain|Alpha/Beta hydrolase fold|Dipeptidylpeptidase IV, N-terminal domain superfamily
Fgf14	ENSMUSG00000025551	14169	Fibroblast growth factor family|Cytokine IL1/FGF|Fibroblast growth factor 14
Csgalnact1	ENSMUSG00000036356	234356	Chondroitin N-acetylgalactosaminyltransferase|Nucleotide-diphospho-sugar transferases
Ldlrad4	ENSMUSG00000024544	52662	Low-density lipoprotein (LDL) receptor class A repeat|Low-density lipoprotein (LDL) receptor class A, conserved site|LDL receptor-like superfamily|TMEPAI family
Tln2	ENSMUSG00000052698	70549	I/LWEQ domain|Vinculin-binding site-containing domain|I/LWEQ domain superfamily|Alpha-catenin/vinculin-like superfamily|Talin-1/2, rod-segment|FERM domain|PH-like domain superfamily|FERM/acyl-CoA-binding protein superfamily|Talin, central|FERM conserved s
Upp2	ENSMUSG00000026839	76654	Nucleoside phosphorylase domain|Uridine phosphorylase, eukaryotic|Nucleoside phosphorylase, conserved site|Nucleoside phosphorylase superfamily
Nkain3	ENSMUSG00000055761	269513	Na,K-Atpase Interacting protein
Map7	ENSMUSG00000019996	17761	Microtubule-associated protein 7 family|Microtubule-associated protein 7
Itsn1	ENSMUSG00000022957	16443	EH domain|SH3 domain|EF-hand domain|EF-hand domain pair|EF-Hand 1, calcium-binding site|SH3-like domain superfamily|C2 domain|Dbl homology (DH) domain|Guanine-nucleotide dissociation stimulator, CDC24, conserved site|Pleckstrin homology domain|PH-like dom
Mir669a-1	--	--	--
Grik1	ENSMUSG00000022935	14805	Ionotropic glutamate receptor|Ionotropic glutamate receptor, metazoa|Receptor, ligand binding region|Ionotropic glutamate receptor, L-glutamate and glycine-binding domain|Periplasmic binding protein-like I
Dnah6	ENSMUSG00000052861	330355	AAA+ ATPase domain|Dynein heavy chain region D6 P-loop domain|Dynein heavy chain, domain-2|Dynein heavy chain, AAA module D4|Dynein heavy chain, coiled coil stalk|Dynein heavy chain|P-loop containing nucleoside triphosphate hydrolase|Dynein heavy chain, h
Trp73	ENSMUSG00000029026	22062	Sterile alpha motif domain|p53 tumour suppressor family|p53-like transcription factor, DNA-binding|p53, tetramerisation domain|p53, DNA-binding domain|p53/RUNT-type transcription factor, DNA-binding domain superfamily|Sterile alpha motif/pointed domain su
Ephb2	ENSMUSG00000028664	13844	Protein kinase domain|Ephrin receptor ligand binding domain|Serine-threonine/tyrosine-protein kinase, catalytic domain|Tyrosine-protein kinase, receptor class V, conserved site|Sterile alpha motif domain|Fibronectin type III|Tyrosine-protein kinase, activ
Wnk2	ENSMUSG00000037989	75607	Protein kinase domain|Serine/threonine-protein kinase, active site|Protein kinase-like domain superfamily|Serine/threonine-protein kinase OSR1/WNK, CCT domain|
Prune2	ENSMUSG00000039126	353211	CRAL-TRIO lipid binding domain|DHHA2 domain|Bcl2-/adenovirus E1B 19kDa-interacting protein 2|CRAL-TRIO lipid binding domain superfamily|DHHA2 domain superfamily|DHH phosphoesterase superfamily
Med12l	ENSMUSG00000056476	329650	Mediator complex, subunit Med12|Mediator complex, subunit Med12, LCEWAV-domain|Mediator complex, subunit Med12, catenin-binding|
Zfp385b	ENSMUSG00000027016	241494	Matrin/U1-C-like, C2H2-type zinc finger|Zinc finger C2H2-type|Zinc finger C2H2 superfamily
Mctp1	ENSMUSG00000021596	78771	C2 domain|C2 domain superfamily|Phosphoribosyltransferase C-terminal
Runx1	ENSMUSG00000022952	12394	Acute myeloid leukemia 1 protein (AML1)/Runt|p53-like transcription factor, DNA-binding|p53/RUNT-type transcription factor, DNA-binding domain superfamily|Runt domain|Runx, C-terminal domain|Runt-related transcription factor RUNX|Runx, central domain sup
Garem	--	--	--
Arhgef3	ENSMUSG00000021895	71704	Dbl homology (DH) domain|Guanine-nucleotide dissociation stimulator, CDC24, conserved site|Pleckstrin homology domain|PH-like domain superfamily|Dbl homology (DH) domain superfamily
Lsamp	ENSMUSG00000061080	268890	Immunoglobulin subtype 2|Immunoglobulin subtype|Immunoglobulin-like domain|Immunoglobulin I-set|Immunoglobulin-like fold|Immunoglobulin-like domain superfamily
Sgms1	ENSMUSG00000040451	208449	Sterile alpha motif domain|Sterile alpha motif/pointed domain superfamily|Sphingomyelin synthase-like domain|
Chchd6	ENSMUSG00000030086	66098	MICOS complex subunit MIC25|
Dync1i1	ENSMUSG00000029757	13426	WD40 repeat|WD40/YVTN repeat-like-containing domain superfamily|WD40-repeat-containing domain|Cytoplasmic dynein 1 intermediate chain 1/2|WD40-repeat-containing domain superfamily|
Thrb	ENSMUSG00000021779	21834	|Nuclear hormone receptor, ligand-binding domain|Zinc finger, nuclear hormone receptor-type|Nuclear hormone receptor|Thyroid hormone receptor|Zinc finger, NHR/GATA-type|Nuclear hormone receptor-like domain superfamily
Lrrc16a	--	--	--
Cntnap5b	ENSMUSG00000067028	241175	Coagulation factor 5/8 C-terminal domain|EGF-like domain|Laminin G domain|Fibrinogen, alpha/beta/gamma chain, C-terminal globular domain|Galactose-binding-like domain superfamily|Concanavalin A-like lectin/glucanase domain superfamily|Contactin-associated
Ttc7b	ENSMUSG00000033530	104718	Tetratricopeptide-like helical domain superfamily|Tetratricopeptide repeat-containing domain|Tetratricopeptide repeat 2|Tetratricopeptide repeat
Kcnq5	ENSMUSG00000028033	226922	Potassium channel, voltage dependent, KCNQ|Ion transport domain|Potassium channel, voltage dependent, KCNQ, C-terminal|Potassium voltage-gated channel subfamily KQT member 5|Voltage-gated potassium channel|
Samd4	ENSMUSG00000021838	74480	Sterile alpha motif domain|Sterile alpha motif/pointed domain superfamily|Protein Smaug, SAM domain|
Pitpnc1	ENSMUSG00000040430	71795	Phosphatidylinositol transfer protein|START-like domain superfamily
Ebf1	ENSMUSG00000057098	13591	IPT domain|Transcription factor COE|Immunoglobulin-like fold|Immunoglobulin E-set|Transcription factor COE, conserved site|Transcription factor COE, DNA-binding domain|Transcription factor COE, helix-loop-helix domain|Helix-loop-helix DNA-binding domain s
Akap6	ENSMUSG00000061603	238161	Spectrin repeat|Spectrin/alpha-actinin
Tenm1	ENSMUSG00000016150	23963	EGF-like domain|YD repeat|Teneurin intracellular, N-terminal|Six-bladed beta-propeller, TolB-like|Tox-GHH domain
Tmem163	ENSMUSG00000026347	72160	|Transmembrane protein 163|Cation efflux transmembrane domain superfamily
Esr1	ENSMUSG00000019768	13982	Nuclear hormone receptor, ligand-binding domain|Oestrogen receptor|Zinc finger, nuclear hormone receptor-type|Nuclear hormone receptor|Zinc finger, NHR/GATA-type|Oestrogen receptor/oestrogen-related receptor|Oestrogen-type nuclear receptor final C-termina
Setbp1	ENSMUSG00000024548	240427	AT hook, DNA-binding motif
Fam19a2	--	--	--
Adamts2	ENSMUSG00000036545	216725	Thrombospondin type-1 (TSP1) repeat|Peptidase M12B, ADAM/reprolysin|Peptidase M12B, propeptide|ADAM-TS Spacer 1|ADAMTS/ADAMTS-like|Peptidase M12B, ADAM-TS2|Metallopeptidase, catalytic domain superfamily|Thrombospondin type-1 (TSP1) repeat superfamily|ADAM
Myo1d	ENSMUSG00000035441	338367	IQ motif, EF-hand binding site|Myosin head, motor domain|Class I myosin tail homology domain|P-loop containing nucleoside triphosphate hydrolase|Class I myosin, motor domain|Kinesin motor domain superfamily
Arl15	ENSMUSG00000042348	218639	Small GTPase superfamily, ARF/SAR type|P-loop containing nucleoside triphosphate hydrolase|ADP-ribosylation factor-like protein 15|
Med27	ENSMUSG00000026799	68975	Mediator complex, subunit Med27|
Mkl1	--	--	--
Abcc4	ENSMUSG00000032849	239273	ABC transporter-like|AAA+ ATPase domain|ABC transporter type 1, transmembrane domain|ABC transporter, conserved site|P-loop containing nucleoside triphosphate hydrolase|Multidrug resistance-associated protein 4|ABC transporter type 1, transmembrane domain
Wdfy3	ENSMUSG00000043940	72145	FYVE zinc finger|BEACH domain|WD40 repeat|Zinc finger, FYVE/PHD-type|Zinc finger, RING/FYVE/PHD-type|Concanavalin A-like lectin/glucanase domain superfamily|WD40/YVTN repeat-like-containing domain superfamily|Armadillo-type fold|Zinc finger, FYVE-related|
Dgki	ENSMUSG00000038665	320127	Diacylglycerol kinase, accessory domain|Diacylglycerol kinase, catalytic domain|Ankyrin repeat|Protein kinase C-like, phorbol ester/diacylglycerol-binding domain|NAD kinase/diacylglycerol kinase-like domain superfamily|Inorganic polyphosphate/ATP-NAD kina
Ablim1	ENSMUSG00000025085	226251	Zinc finger, LIM-type|Villin headpiece|Actin-binding LIM protein 1|Putative adherens-junction anchoring domain|Villin headpiece domain superfamily
Rapgef4	ENSMUSG00000049044	56508	DEP domain|Cyclic nucleotide-binding domain|Ras-like guanine nucleotide exchange factor, N-terminal|Ras guanine-nucleotide exchange factors catalytic domain|Ras-like guanine nucleotide exchange factor|RmlC-like jelly roll fold|Cyclic nucleotide-binding-li
Cadm2	ENSMUSG00000064115	239857	Neurexin/syndecan/glycophorin C|Immunoglobulin subtype 2|Immunoglobulin subtype|Immunoglobulin-like domain|Immunoglobulin V-set domain|CD80-like, immunoglobulin C2-set|Immunoglobulin-like fold|Immunoglobulin-like domain superfamily|
Nkx2-2os	--	--	--
Akap13	ENSMUSG00000066406	75547	Dbl homology (DH) domain|Pleckstrin homology domain|Protein kinase C-like, phorbol ester/diacylglycerol-binding domain|PH-like domain superfamily|A-kinase anchor protein 13|Dbl homology (DH) domain superfamily|ARHGEF1-like, PH domain
Sulf1	ENSMUSG00000016918	240725	Sulfatase, N-terminal|Extracellular sulfatase|Alkaline-phosphatase-like, core domain superfamily|Sulfatase, conserved site|Extracellular sulfatase, C-terminal|
Xkr4	ENSMUSG00000051951	497097	XK-related protein
Tcf7l2	ENSMUSG00000024985	21416	High mobility group box domain|CTNNB1 binding, N-teminal|Transcription factor TCF/LEF|Catenin binding domain superfamily|High mobility group box domain superfamily
Plekha5	ENSMUSG00000030231	109135	WW domain|Pleckstrin homology domain|PH-like domain superfamily|WW domain superfamily|PKHA4/5/6/7, PH domain|
Shroom3	ENSMUSG00000029381	27428	PDZ domain|Apx/Shrm Domain 2|Apx/Shrm Domain 1|Shroom family|Shroom3|PDZ superfamily
Jazf1	ENSMUSG00000063568	231986	Zinc finger C2H2-type|Zinc finger C2H2 superfamily
Mir466o	--	--	--
Inpp5a	ENSMUSG00000025477	212111	Inositol polyphosphate-related phosphatase|Endonuclease/exonuclease/phosphatase|Endonuclease/exonuclease/phosphatase superfamily|Type I inositol 1,4,5-trisphosphate 5-phosphatase
Mir669e	--	--	--
D930015E06Rik	--	--	--
Mir1191	--	--	--
Slc24a4	ENSMUSG00000041771	238384	Sodium/potassium/calcium exchanger|Sodium/calcium exchanger membrane region|Sodium/potassium/calcium exchanger 4
Myrip	ENSMUSG00000041794	245049	Rab effector MyRIP/Melanophilin|Rab-binding domain|Zinc finger, FYVE/PHD-type|Zinc finger, RING/FYVE/PHD-type|FYVE-type zinc finger
Ust	ENSMUSG00000047712	338362	Sulfotransferase|Heparan sulphate 2-O-sulfotransferase|P-loop containing nucleoside triphosphate hydrolase
1700007G11Rik	--	--	--
Nfatc2	ENSMUSG00000027544	18019	IPT domain|Nuclear factor of activated T cells (NFAT)|p53-like transcription factor, DNA-binding|Rel homology domain (RHD), DNA-binding domain|Immunoglobulin-like fold|Immunoglobulin E-set|Rel homology dimerisation domain|Rel homology domain (RHD), DNA-bi
9530036O11Rik	--	--	--
Sntb1	ENSMUSG00000060429	20649	PDZ domain|Pleckstrin homology domain|PH-like domain superfamily|Syntrophin|PDZ superfamily|Syntrophin, split Pleckstrin homology (PH) domain
Sil1	ENSMUSG00000024357	81500	Armadillo-like helical|Armadillo-type fold|Nucleotide exchange factor Fes1|
2210408I21Rik	ENSMUSG00000071252	72371	Protein of unknown function DUF4495|
Zhx2	ENSMUSG00000071757	387609	Homeobox domain|Homeobox-like domain superfamily|Zinc finger C2H2-type|Zinc finger C2H2 superfamily|ZHX, C2H2 finger domain
Grik2	ENSMUSG00000056073	14806	Ionotropic glutamate receptor|Ionotropic glutamate receptor, metazoa|Receptor, ligand binding region|Ionotropic glutamate receptor, L-glutamate and glycine-binding domain|Periplasmic binding protein-like I
Gsg1l	ENSMUSG00000046182	269994	GSG1-like
Gpc3	ENSMUSG00000055653	14734	Glypican|Glypican-3|Glypican, conserved site
Xkr6	ENSMUSG00000035067	219149	XK-related protein|
Susd4	ENSMUSG00000038576	96935	Sushi/SCR/CCP domain|Sushi/SCR/CCP superfamily|Sushi domain-containing protein 4
Macf1	ENSMUSG00000028649	11426	EF-hand domain|GAR domain|EF-hand domain pair|EF-Hand 1, calcium-binding site|Dystonin-like|GAR domain superfamily|Plakin|Spectrin/alpha-actinin|SH3 domain|Spectrin repeat|Desmoplakin, spectrin-like domain|Desmoplakin, SH3 domain|Actinin-type actin-bindin
Pkp4	ENSMUSG00000026991	227937	Armadillo|Armadillo-like helical|Armadillo-type fold|Plakophilin/Delta catenin|Plakophilin-4|
Tmem232	ENSMUSG00000045036	381107	Transmembrane protein 232
Wdfy4	ENSMUSG00000051506	545030	BEACH domain|WD40 repeat|WD40/YVTN repeat-like-containing domain superfamily|Armadillo-type fold|WD40-repeat-containing domain|WD40 repeat, conserved site|PH-BEACH domain|WD40-repeat-containing domain superfamily|BEACH domain superfamily|
Ank1	ENSMUSG00000031543	11733	Death domain|ZU5 domain|Ankyrin repeat|Death-like domain superfamily|Ankyrin repeat-containing domain|Ankyrin repeat-containing domain superfamily|Ankyrin, UPA domain|
Celf4	ENSMUSG00000024268	108013	RNA recognition motif domain|Nucleotide-binding alpha-beta plait domain superfamily|CELF-3/4/5/6, RNA recognition motif 1|RNA-binding domain superfamily|
Ppp1r9a	ENSMUSG00000032827	243725	PDZ domain|Sterile alpha motif domain|Sterile alpha motif/pointed domain superfamily|Neurabin-1|PDZ superfamily|Neurabin-1/2, PDZ domain|Neurabin-like family|
Sptb	ENSMUSG00000021061	20741	Actinin-type actin-binding domain, conserved site|Pleckstrin homology domain, spectrin-type|Calponin homology domain|Pleckstrin homology domain|Spectrin repeat|PH-like domain superfamily|Spectrin, beta subunit|Spectrin/alpha-actinin|CH domain superfamily|
Srgap2	ENSMUSG00000026425	14270	Rho GTPase-activating protein domain|FCH domain|SH3 domain|Rho GTPase activation protein|AH/BAR domain superfamily|SLIT-ROBO Rho GTPase-activating protein 2|F-BAR domain|srGAP1/2/3, SH3 domain|SH3-like domain superfamily
Kcnh8	ENSMUSG00000035580	211468	PAS domain|Cyclic nucleotide-binding domain|PAS-associated, C-terminal|PAC motif|Potassium channel, voltage-dependent, EAG/ELK/ERG|Potassium channel, voltage-dependent, ELK|Ion transport domain|RmlC-like jelly roll fold|Cyclic nucleotide-binding-like|PAS
Phactr3	ENSMUSG00000027525	74189	RPEL repeat|Phosphatase and actin regulator 3
1700025G04Rik	ENSMUSG00000032666	69399	|Protein of unknown function DUF4612
Efcab6	ENSMUSG00000022441	77627	EF-hand domain|EF-hand domain pair|DJBP, EF-hand domain|EF-Hand 1, calcium-binding site|
Rrbp1	ENSMUSG00000027422	81910	Ribosome receptor lysine/proline rich|Ribosome-binding protein 1
Smarca4	ENSMUSG00000032187	20586	SNF2-related, N-terminal domain|Bromodomain|Helicase, C-terminal|BRK domain|Helicase superfamily 1/2, ATP-binding domain|Helicase/SANT-associated domain|Glutamine-Leucine-Glutamine, QLQ|Bromodomain, conserved site|P-loop containing nucleoside triphosphate
Nol4l	ENSMUSG00000061411	329540	Nucleolar protein 4-like|Nucleolar protein 4 family
Fndc3b	ENSMUSG00000039286	72007	Fibronectin type III|Immunoglobulin-like fold|Fibronectin type III superfamily
Ldb2	ENSMUSG00000039706	16826	LIM-domain binding protein/SEUSS|LIM domain-binding protein 2|LIM interaction domain
Ext2	ENSMUSG00000027198	14043	Exostosin-like|Glycosyl transferase 64 domain|Exostosin-2|Nucleotide-diphospho-sugar transferases|Exostosin, GT47 domain|
Runx2	ENSMUSG00000039153	12393	|Acute myeloid leukemia 1 protein (AML1)/Runt|p53-like transcription factor, DNA-binding|p53/RUNT-type transcription factor, DNA-binding domain superfamily|Runt domain|Runt-related transcription factor RUNX|Runx, C-terminal domain|Runx, central domain su
Adarb1	ENSMUSG00000020262	110532	Adenosine deaminase/editase|Double-stranded RNA-binding domain|
Stau2	ENSMUSG00000025920	29819	Double-stranded RNA-binding domain|Staufen, C-terminal|
Stpg2	ENSMUSG00000047940	381476	Sperm-tail PG-rich repeat
Eml6	ENSMUSG00000044072	237711	WD40 repeat|HELP|Quinoprotein alcohol dehydrogenase-like superfamily|WD40/YVTN repeat-like-containing domain superfamily|WD40-repeat-containing domain|WD40 repeat, conserved site|Anaphase-promoting complex subunit 4, WD40 domain|WD40-repeat-containing dom
Ppm1h	ENSMUSG00000034613	319468	PPM-type phosphatase domain|Protein phosphatase 2C family|PPM-type phosphatase domain superfamily
Nr3c2	ENSMUSG00000031618	110784	|Nuclear hormone receptor, ligand-binding domain|Zinc finger, nuclear hormone receptor-type|Zinc finger, NHR/GATA-type|Nuclear hormone receptor-like domain superfamily
Kank1	ENSMUSG00000032702	107351	Ankyrin repeat|Ankyrin repeat-containing domain|Kank N-terminal motif|Ankyrin repeat-containing domain superfamily
Ptk2	ENSMUSG00000022607	14083	FERM domain|Protein kinase domain|Serine-threonine/tyrosine-protein kinase, catalytic domain|Focal adhesion kinase, targeting (FAT) domain|Tyrosine-protein kinase, active site|Protein kinase-like domain superfamily|PH-like domain superfamily|FERM/acyl-CoA
Cpq	ENSMUSG00000039007	54381	Peptidase M28|Carboxypeptidase Q
Hsf2bp	ENSMUSG00000002076	74377	Armadillo-like helical|Armadillo-type fold|Heat shock factor 2-binding protein
Mvb12b	ENSMUSG00000038740	72543	Multivesicular body subunit 12|UMA domain|MABP domain|Multivesicular body subunit 12B
Zfand3	ENSMUSG00000044477	21769	Zinc finger, AN1-type|Zinc finger, A20-type|AN1-like Zinc finger|
Shisa9	ENSMUSG00000022494	72555	Shisa family
Gm15800	--	--	--
Col19a1	ENSMUSG00000026141	12823	Laminin G domain|Collagen triple helix repeat|Concanavalin A-like lectin/glucanase domain superfamily
Cacnb2	ENSMUSG00000057914	12296	Voltage-dependent calcium channel, L-type, beta subunit|SH3 domain|Voltage-dependent calcium channel, L-type, beta-2 subunit|Guanylate kinase/L-type calcium channel beta subunit|P-loop containing nucleoside triphosphate hydrolase|CACNB2, SH3 domain|SH3-li
Slit1	ENSMUSG00000025020	20562	EGF-type aspartate/asparagine hydroxylation site|Leucine-rich repeat N-terminal domain|Cysteine-rich flanking region, C-terminal|EGF-like domain|Leucine-rich repeat|Laminin G domain|EGF-like calcium-binding domain|Leucine-rich repeat, typical subtype|Foll
Pde8b	ENSMUSG00000021684	218461	PAS domain|3'5'-cyclic nucleotide phosphodiesterase, catalytic domain|HD/PDEase domain|3'5'-cyclic nucleotide phosphodiesterase|3'5'-cyclic nucleotide phosphodiesterase, conserved site|PAS domain superfamily|3'5'-cyclic nucleotide phosphodiesterase, catal
Ncor2	ENSMUSG00000029478	20602	|SANT/Myb domain|Homeobox-like domain superfamily|SANT domain|N-CoR, GPS2-interacting domain
Col14a1	ENSMUSG00000022371	12818	Laminin G domain|von Willebrand factor, type A|Fibronectin type III|Collagen triple helix repeat|Concanavalin A-like lectin/glucanase domain superfamily|Immunoglobulin-like fold|Fibronectin type III superfamily|von Willebrand factor A-like domain superfam
Astn1	ENSMUSG00000026587	11899	EGF-like domain|Fibronectin type III|Membrane attack complex component/perforin (MACPF) domain|Astrotactin|Fibronectin type III superfamily|Annexin-like domain||Immunoglobulin-like fold
Card11	ENSMUSG00000036526	108723	CARD domain|Death-like domain superfamily|P-loop containing nucleoside triphosphate hydrolase|Caspase recruitment domain-containing protein 11|PDZ superfamily|CARD11, CARD domain
Osbp2	ENSMUSG00000020435	74309	Oxysterol-binding protein|Oxysterol-binding protein, conserved site|Oxysterol-binding protein superfamily|Pleckstrin homology domain|PH-like domain superfamily
Oxr1	ENSMUSG00000022307	170719	TLDc domain|LysM domain|LysM domain superfamily|
Gm14005	--	--	--
Galnt10	ENSMUSG00000020520	171212	Ricin B, lectin domain|Glycosyltransferase 2-like|Nucleotide-diphospho-sugar transferases|Ricin B-like lectins
Mapk10	ENSMUSG00000046709	26414	Protein kinase domain|Mitogen-activated protein (MAP) kinase, conserved site|Serine/threonine-protein kinase, active site|Mitogen-activated protein (MAP) kinase, JNK|Protein kinase-like domain superfamily|
Atp9a	ENSMUSG00000027546	11981	P-type ATPase|P-type ATPase, subfamily IV|P-type ATPase, A domain superfamily|P-type ATPase, phosphorylation site|HAD superfamily|P-type ATPase, transmembrane domain superfamily|P-type ATPase, cytoplasmic domain N|Probable phospholipid-transporting ATPase
Vps8	ENSMUSG00000033653	209018	WD40 repeat|WD40/YVTN repeat-like-containing domain superfamily|WD40-repeat-containing domain|Vacuolar protein sorting-associated protein 8, central domain|WD40-repeat-containing domain superfamily|Zinc finger, RING-type|Quinoprotein amine dehydrogenase,
Col16a1	ENSMUSG00000040690	107581	Laminin G domain|Collagen triple helix repeat|Concanavalin A-like lectin/glucanase domain superfamily|
Mapkap1	ENSMUSG00000038696	227743	Sin1, N-terminal|PH-like domain superfamily|SAPK-interacting protein 1, Pleckstrin-homology domain|Sin1, middle CRIM domain|
Rims2	ENSMUSG00000037386	116838	C2 domain|PDZ domain|Rab-binding domain|Zinc finger, FYVE/PHD-type|Zinc finger, FYVE-related|Regulating synaptic membrane exocytosis protein 2|C2 domain superfamily|PDZ superfamily|Rim-like|FYVE-type zinc finger|PDZ domain 6|Zinc finger, RING/FYVE/PHD-typ
Lrrc7	ENSMUSG00000028176	242274	PDZ domain|Leucine-rich repeat|Leucine-rich repeat, typical subtype|Leucine-rich repeat domain superfamily|PDZ superfamily
Stx8	ENSMUSG00000020903	55943	Target SNARE coiled-coil homology domain|Syntaxin-8, SNARE domain|
Sfmbt2	ENSMUSG00000061186	353282	Mbt repeat|Sterile alpha motif domain|Sterile alpha motif/pointed domain superfamily|SLED domain|Scm-like with four MBT domains protein 1/2, SAM domain|SLED domain superfamily
Cep128	ENSMUSG00000061533	75216	|Centrosomal protein of 128kDa
Chn2	ENSMUSG00000004633	69993	Rho GTPase-activating protein domain|SH2 domain|Protein kinase C-like, phorbol ester/diacylglycerol-binding domain|Rho GTPase activation protein|Chimaerin|Diacylglycerol/phorbol-ester binding|Chimaerin, SH2 domain|SH2 domain superfamily|Chimaerin, RhoGAP
Fam19a4	--	--	--
Rnf144b	ENSMUSG00000038068	218215	Zinc finger, RING-type|IBR domain|Zinc finger, RING/FYVE/PHD-type|Zinc finger, RING-type, conserved site|E3 ubiquitin ligase RBR family
Rfx4	ENSMUSG00000020037	71137	DNA-binding RFX-type winged-helix domain|Winged helix-like DNA-binding domain superfamily|Winged helix DNA-binding domain superfamily|RFX-like DNA-binding protein
Sgcd	ENSMUSG00000020354	24052	Sarcoglycan complex subunit protein|Delta-sarcoglycan|Sarcoglycan gamma/delta/zeta
Pcdha1	ENSMUSG00000103442	116731	Cadherin-like|Cadherin, N-terminal|Cadherin-like superfamily|Cadherin conserved site|Protocadherin alpha-1|Cadherin, C-terminal catenin-binding domain
Tmtc2	ENSMUSG00000036019	278279	Tetratricopeptide repeat 1|Tetratricopeptide-like helical domain superfamily|Tetratricopeptide repeat-containing domain|Domain of unknown function DUF1736|Tetratricopeptide repeat
Tbc1d1	ENSMUSG00000029174	57915	|Rab-GTPase-TBC domain|PTB/PI domain|PH-like domain superfamily|Domain of unknown function DUF3350|Rab-GTPase-TBC domain superfamily
Limch1	ENSMUSG00000037736	77569	Calponin homology domain|Zinc finger, LIM-type|Calponin/LIMCH1|LIM and calponin homology domains-containing protein 1|Domain of unknown function DUF4757|CH domain superfamily|
Rps6ka2	ENSMUSG00000023809	20112	Protein kinase domain|AGC-kinase, C-terminal|Serine/threonine-protein kinase, active site|Protein kinase-like domain superfamily|Ribosomal protein S6 kinase II|Protein kinase, ATP binding site|Protein kinase, C-terminal|Ribosomal S6 kinase, N-terminal cat
Dock9	ENSMUSG00000025558	105445	Pleckstrin homology domain|Dedicator of cytokinesis, C-terminal|PH-like domain superfamily|Armadillo-type fold|Dedicator of cytokinesis C/D, N-terminal|Dedicator of cytokinesis|Dedicator of cytokinesis 9|DHR-1 domain|DHR-2 domain|C2 domain superfamily|Ded
Fbxl7	ENSMUSG00000043556	448987	Leucine-rich repeat|F-box domain|Leucine-rich repeat, cysteine-containing subtype|Leucine-rich repeat domain superfamily|F-box-like domain superfamily
Gpr158	ENSMUSG00000045967	241263	GPCR family 3, C-terminal|G-protein coupled receptor 158/179
Clip1	ENSMUSG00000049550	56430	CAP Gly-rich domain|CLIP1, zinc knuckle|CAP Gly-rich domain superfamily|
Stk3	ENSMUSG00000022329	56274	Protein kinase domain|Protein kinase-like domain superfamily|SARAH domain|Protein kinase, ATP binding site|Mst1 SARAH domain|
Fmnl2	ENSMUSG00000036053	71409	Formin, FH3 domain|Formin, GTPase-binding domain|Diaphanous autoregulatory (DAD) domain|Rho GTPase-binding/formin homology 3 (GBD/FH3) domain|Formin, FH2 domain|Armadillo-type fold|Formin-like protein 2|Formin, FH2 domain superfamily|Formin-like protein
Tbc1d14	ENSMUSG00000029192	100855	Rab-GTPase-TBC domain|Rab-GTPase-TBC domain superfamily|
Neb	ENSMUSG00000026950	17996	Nebulin repeat|SH3 domain|Nebulin-like|Nebulin, SH3 domain|SH3-like domain superfamily
Slc6a11	ENSMUSG00000030307	243616	Sodium:neurotransmitter symporter|Sodium:neurotransmitter symporter, GABA, GAT-3|Sodium:neurotransmitter symporter superfamily
Rbm20	ENSMUSG00000043639	73713	RNA recognition motif domain|Matrin/U1-C, C2H2-type zinc finger|Matrin/U1-C-like, C2H2-type zinc finger|Nucleotide-binding alpha-beta plait domain superfamily|RBM20, RNA recognition motif|RNA-binding protein 20|RNA-binding domain superfamily|
St18	ENSMUSG00000033740	240690	Zinc finger, C2H2C-type|Myelin transcription factor 1|Zinc finger, C2H2C-type superfamily|
Diap2	--	--	--
Alg9	ENSMUSG00000032059	102580	GPI mannosyltransferase|Alpha-1,2-mannosyltransferase ALG9-like|
Rbms1	ENSMUSG00000026970	56878	RNA recognition motif domain|Paraneoplastic encephalomyelitis antigen|Nucleotide-binding alpha-beta plait domain superfamily|MSSP-1, RNA recognition motif 1|RNA-binding domain superfamily
Cmip	ENSMUSG00000034390	74440	Leucine-rich repeat domain superfamily
Kif13a	ENSMUSG00000021375	16553	Forkhead-associated (FHA) domain|Kinesin motor domain|SMAD/FHA domain superfamily|Kinesin motor domain, conserved site|Kinesin-like KIF1-type|Kinesin-like|P-loop containing nucleoside triphosphate hydrolase|Kinesin-like protein|Kinesin-associated|Kinesin-
Pde7b	ENSMUSG00000019990	29863	3'5'-cyclic nucleotide phosphodiesterase, catalytic domain|HD/PDEase domain|3'5'-cyclic nucleotide phosphodiesterase|3'5'-cyclic nucleotide phosphodiesterase, conserved site|3'5'-cyclic nucleotide phosphodiesterase, catalytic domain superfamily|
Clasp1	ENSMUSG00000064302	76707	Armadillo-like helical|Armadillo-type fold|HEAT, type 2|CLASP N-terminal domain|CLIP-associating protein 1|TOG domain|
Fbxw8	ENSMUSG00000032867	231672	WD40 repeat|F-box domain|WD40/YVTN repeat-like-containing domain superfamily|WD40-repeat-containing domain|WD40 repeat, conserved site|F-box-like domain superfamily|WD40-repeat-containing domain superfamily
Cyth3	ENSMUSG00000018001	19159	Sec7 domain|Pleckstrin homology domain|PH-like domain superfamily|Sec7, C-terminal domain superfamily|Sec7 domain superfamily|
Stk32b	ENSMUSG00000029123	64293	Protein kinase domain|Serine/threonine-protein kinase, active site|Protein kinase-like domain superfamily|Protein kinase, ATP binding site
Tshz2	ENSMUSG00000047907	228911	Homeobox domain|Zinc finger C2H2-type|Teashirt family|Teashirt homologue 2|Homeobox-like domain superfamily
Pcdha2	ENSMUSG00000104148	353234	Cadherin-like|Cadherin, N-terminal|Cadherin-like superfamily|Cadherin conserved site|Cadherin, C-terminal catenin-binding domain
Lhfp	ENSMUSG00000048332	108927	Lipoma HMGIC fusion partner-like protein
Homer2	ENSMUSG00000025813	26557	WH1/EVH1 domain|PH-like domain superfamily|
2020-09-09	#N/A	#N/A	#N/A
Lmo7	ENSMUSG00000033060	380928	PDZ domain|Calponin homology domain|Zinc finger, LIM-type|Smooth muscle protein/calponin|LIM domain only protein 7|Domain of unknown function DUF4757|PDZ superfamily|CH domain superfamily|
Ube2e2	ENSMUSG00000058317	218793	|Ubiquitin-conjugating enzyme E2|Ubiquitin-conjugating enzyme/RWD-like|Ubiquitin-conjugating enzyme, active site
Cacna1e	ENSMUSG00000004110	12290	EF-hand domain|Voltage-dependent calcium channel, alpha-1 subunit|Voltage-dependent calcium channel, R-type, alpha-1 subunit|Ion transport domain|Voltage-dependent calcium channel, alpha-1 subunit, IQ domain|Voltage-dependent channel domain superfamily|Vo
Chst9	ENSMUSG00000047161	71367	Sulfotransferase|Carbohydrate sulfotransferase 8-10|
Epg5	ENSMUSG00000116023	100502841	Ectopic P granules protein 5
Plxdc2	ENSMUSG00000026748	67448	Plexin repeat|PSI domain|Plexin domain-containing protein|Plexin domain-containing protein 2
Chchd3	ENSMUSG00000053768	66075	0
Synj2	ENSMUSG00000023805	20975	Inositol polyphosphate-related phosphatase|RNA recognition motif domain|SAC domain|Endonuclease/exonuclease/phosphatase|Nucleotide-binding alpha-beta plait domain superfamily|Domain of unknown function DUF1866|Synaptojanin-2, RNA recognition motif|Synapto
Pcdha3	ENSMUSG00000102312	192163	Cadherin-like|Cadherin, N-terminal|Cadherin-like superfamily|Cadherin conserved site|Cadherin, C-terminal catenin-binding domain
Prkdc	ENSMUSG00000022672	19090	Phosphatidylinositol 3-/4-kinase, catalytic domain|PIK-related kinase, FAT|FATC domain|Protein kinase-like domain superfamily|NUC194|PIK-related kinase|Armadillo-type fold|Phosphatidylinositol 3/4-kinase, conserved site|Phosphatidylinositol 3-/4-kinase, c
Efna5	ENSMUSG00000048915	13640	Ephrin receptor-binding domain|Cupredoxin|Ephrin, conserved site|Ephrin|Ephrin-A ectodomain
Osbpl3	ENSMUSG00000029822	71720	Oxysterol-binding protein|Pleckstrin homology domain|PH-like domain superfamily|Oxysterol-binding protein, conserved site|Oxysterol-binding protein superfamily|Pleckstrin homology domain 8
Tpk1	ENSMUSG00000029735	29807	Thiamin pyrophosphokinase|Thiamin pyrophosphokinase, catalytic domain|Thiamin pyrophosphokinase, thiamin-binding domain|Thiamin pyrophosphokinase, eukaryotic|Thiamin pyrophosphokinase, thiamin-binding domain superfamily|Thiamin pyrophosphokinase, catalyti
Tmem241	ENSMUSG00000049411	338363	0
Hs3st5	ENSMUSG00000044499	319415	Sulfotransferase domain|P-loop containing nucleoside triphosphate hydrolase|Heparan sulfate sulfotransferase
Map4k4	ENSMUSG00000026074	26921	Protein kinase domain|Citron homology (CNH) domain|Serine/threonine-protein kinase, active site|Protein kinase-like domain superfamily|Protein kinase, ATP binding site|
Sorbs2	ENSMUSG00000031626	234214	SoHo domain|Sorbin and SH3 domain-containing protein|SH3 domain|SH3-like domain superfamily|Zinc finger C2H2-type|
A330093E20Rik	--	--	--
Dnah9	ENSMUSG00000056752	237806	Dynein heavy chain region D6 P-loop domain|Dynein heavy chain, domain-1|Dynein heavy chain, domain-2|Dynein heavy chain, AAA module D4|Dynein heavy chain, coiled coil stalk|Dynein heavy chain|P-loop containing nucleoside triphosphate hydrolase|Dynein heav
Tead1	ENSMUSG00000055320	21676	TEA/ATTS domain|Transcriptional enhancer factor, metazoa|TEA/ATTS domain superfamily|YAP binding domain|
Cacna2d1	ENSMUSG00000040118	12293	von Willebrand factor, type A|VWA N-terminal|Voltage-dependent calcium channel, alpha-2/delta subunit, conserved region|von Willebrand factor A-like domain superfamily|
Me3	ENSMUSG00000030621	109264	Malic oxidoreductase|Malic enzyme, N-terminal domain|Malic enzyme, NAD-binding|Malic enzyme, conserved site|NAD(P)-binding domain superfamily|Malic enzyme, N-terminal domain superfamily|
Mir669a-10	--	--	--
Mir669a-11	--	--	--
Mir669a-12	--	--	--
Mir669a-4	--	--	--
Mir669a-5	--	--	--
Mir669a-6	--	--	--
Mir669a-7	--	--	--
Mir669a-8	--	--	--
Mir669a-9	--	--	--
Mir669p-1	--	--	--
Mir669p-2	--	--	--
Adamtsl3	ENSMUSG00000070469	269959	Thrombospondin type-1 (TSP1) repeat|Immunoglobulin subtype 2|Immunoglobulin subtype|Immunoglobulin-like domain|PLAC|Immunoglobulin I-set|ADAMTS/ADAMTS-like|Immunoglobulin-like fold|Immunoglobulin-like domain superfamily|Thrombospondin type-1 (TSP1) repeat
Khdrbs2	ENSMUSG00000026058	170771	K Homology domain|K Homology domain, type 1|Sam68, tyrosine-rich domain|KHDRBS, Qua1 domain|K Homology domain, type 1 superfamily
Abcc9	ENSMUSG00000030249	20928	Sulphonylurea receptor|ATP-binding cassette subfamily C member 9|ABC transporter-like|AAA+ ATPase domain|ABC transporter type 1, transmembrane domain|ABC transporter, conserved site|P-loop containing nucleoside triphosphate hydrolase|ABC transporter type
Mir466g_2	--	--	--
Mgat5	ENSMUSG00000036155	107895	Glycosyltransferase family 18|Domain of unknown function DUF4525
Ror2	ENSMUSG00000021464	26564	Kringle|Protein kinase domain|Serine-threonine/tyrosine-protein kinase, catalytic domain|Immunoglobulin subtype 2|Immunoglobulin subtype|Immunoglobulin-like domain|Tyrosine-protein kinase, active site|Protein kinase-like domain superfamily|Immunoglobulin
Ift140	ENSMUSG00000024169	106633	WD40 repeat|Tetratricopeptide-like helical domain superfamily|WD40/YVTN repeat-like-containing domain superfamily|WD40-repeat-containing domain superfamily
Ano6	ENSMUSG00000064210	105722	Anoctamin|Anoctamin-6|Anoctamin, dimerisation domain|
D430042O09Rik	ENSMUSG00000032743	233865	Protein KIAA0556|Domain of unknown function DUF4457
Pdzd2	ENSMUSG00000022197	68070	PDZ domain|PDZ superfamily|
Foxp2	ENSMUSG00000029563	114142	|Fork head domain|Fork head domain conserved site 2|FOXP, coiled-coil domain|Winged helix-like DNA-binding domain superfamily|Winged helix DNA-binding domain superfamily
Baiap2	ENSMUSG00000025372	108100	SH3 domain|IMD/I-BAR domain|AH/BAR domain superfamily|I-BAR domain containing protein IRSp53/IRTKS/Pinkbar|I-BAR domain containing protein IRSp53|IRSp53, SH3 domain|SH3-like domain superfamily
Acoxl	ENSMUSG00000027380	74121	Acyl-CoA oxidase, C-terminal|Acyl-CoA oxidase/dehydrogenase, central domain|Acyl-CoA dehydrogenase/oxidase C-terminal|Acyl-CoA dehydrogenase/oxidase, N-terminal and middle domain superfamily|Acyl-CoA oxidase|Acyl-CoA dehydrogenase-like, C-terminal
Adamts18	ENSMUSG00000053399	208936	Thrombospondin type-1 (TSP1) repeat|Peptidase M12B, ADAM/reprolysin|Peptidase M12B, propeptide|ADAM-TS Spacer 1|PLAC|ADAMTS/ADAMTS-like|Metallopeptidase, catalytic domain superfamily|Thrombospondin type-1 (TSP1) repeat superfamily|ADAM cysteine-rich domai
Gnaq	ENSMUSG00000024639	14682	G-protein alpha subunit, group Q|Guanine nucleotide binding protein (G-protein), alpha subunit|G protein alpha subunit, helical insertion|P-loop containing nucleoside triphosphate hydrolase
Robo1	ENSMUSG00000022883	19876	Immunoglobulin subtype 2|Immunoglobulin-like domain|Immunoglobulin-like fold|Roundabout homologue 1|Immunoglobulin-like domain superfamily|Immunoglobulin subtype|Fibronectin type III|Immunoglobulin I-set|Immunoglobulin V-set domain|Fibronectin type III su
Gli3	ENSMUSG00000021318	14634	Zinc finger C2H2-type|Transcription factor GLI3|Zinc finger C2H2 superfamily|C2H2-type zinc-finger protein GLI-like|
Hlcs	ENSMUSG00000040820	110948	Biotin protein ligase, C-terminal|Biotinyl protein ligase (BPL) and lipoyl protein ligase (LPL), catalytic domain|Biotin--acetyl-CoA-carboxylase ligase|Biotin-protein ligase, N-terminal
Sh3kbp1	ENSMUSG00000040990	58194	SH3 domain|Sorbin and SH3 domain-containing protein|SH3 domain-containing kinase-binding protein 1, first SH3 domain|SH3 domain-containing kinase-binding protein 1, second SH3 domain|SH3 domain-containing kinase-binding protein 1, third SH3 domain|SH3-lik
Gm20757	--	--	--
Bicc1	ENSMUSG00000014329	83675	Sterile alpha motif domain|K Homology domain|K Homology domain, type 1|Sterile alpha motif/pointed domain superfamily|K Homology domain, type 1 superfamily|BICC1, SAM domain
Pcsk2	ENSMUSG00000027419	18549	Peptidase S8/S53 domain|P domain|Galactose-binding-like domain superfamily|Peptidase S8, subtilisin-related|Peptidase S8, subtilisin, His-active site|Peptidase S8, subtilisin, Asp-active site|Peptidase S8, subtilisin, Ser-active site|Peptidase S8, pro-do
Myo10	ENSMUSG00000022272	17909	IQ motif, EF-hand binding site|FERM domain|MyTH4 domain|Myosin head, motor domain|Pleckstrin homology domain|PH-like domain superfamily|FERM/acyl-CoA-binding protein superfamily|FERM central domain|Band 4.1 domain|P-loop containing nucleoside triphosphate
Prdm2	ENSMUSG00000057637	110593	SET domain|Predicted retinoblastoma binding protein (RIZ)|Zinc finger C2H2-type|Zinc finger C2H2 superfamily
Rap1gap2	ENSMUSG00000038807	380711	Rap GTPase activating protein domain|Rap/Ran-GAP superfamily|
Nfasc	ENSMUSG00000026442	269116	Immunoglobulin subtype 2|Immunoglobulin subtype|Fibronectin type III|Immunoglobulin-like domain|Immunoglobulin I-set|Immunoglobulin|Immunoglobulin-like fold|Neurofascin|Neurofascin/L1/NrCAM, C-terminal domain|Fibronectin type III superfamily|Immunoglobuli
Pde1c	ENSMUSG00000004347	18575	3'5'-cyclic nucleotide phosphodiesterase, catalytic domain|HD/PDEase domain|3'5'-cyclic nucleotide phosphodiesterase N-terminal|3'5'-cyclic nucleotide phosphodiesterase|3'5'-cyclic nucleotide phosphodiesterase, conserved site|3'5'-cyclic nucleotide phosph
Pbx1	ENSMUSG00000052534	18514	Homeobox domain|PBX|Homeobox-like domain superfamily|Homeobox, conserved site
Col25a1	ENSMUSG00000058897	77018	Collagen triple helix repeat|
Dlc1	ENSMUSG00000031523	50768	Rho GTPase-activating protein domain|Sterile alpha motif domain|START domain|Rho GTPase activation protein|Sterile alpha motif/pointed domain superfamily|START-like domain superfamily|Rho GTPase-activating protein 7|
Epb4.1l2	--	--	--
Lace1	--	--	--
Zfp804b	ENSMUSG00000092094	207618	Zinc finger C2H2-type|Zinc finger, double-stranded RNA binding|Zinc finger C2H2 superfamily
Grm5	ENSMUSG00000049583	108071	GPCR, family 3, metabotropic glutamate receptor|GPCR, family 3, metabotropic glutamate receptor 5|GPCR, family 3|Receptor, ligand binding region|GPCR, family 3, nine cysteines domain|GPCR family 3, C-terminal|GPCR, family 3, conserved site|Metabotropic gl
Amph	ENSMUSG00000021314	218038	SH3 domain|Amphiphysin|Amphiphysin, isoform 1|BAR domain|AH/BAR domain superfamily|Amphiphysin I, SH3 domain|SH3-like domain superfamily
Atg10	ENSMUSG00000021619	66795	Autophagy-related protein 3|
Clpb	ENSMUSG00000001829	20480	ClpA/B family|Ankyrin repeat|AAA+ ATPase domain|ATPase, AAA-type, core|Clp ATPase, C-terminal|Ankyrin repeat-containing domain|P-loop containing nucleoside triphosphate hydrolase|Ankyrin repeat-containing domain superfamily|
Pebp4	ENSMUSG00000022085	73523	Phosphatidylethanolamine-binding, conserved site|Phosphatidylethanolamine-binding protein|Phosphatidylethanolamine-binding protein, eukaryotic|PEBP-like superfamily
Tssc1	--	--	--
Tmem131	ENSMUSG00000026116	56030	Immunoglobulin-like fold|Transmembrane protein 131-like domain|Transmembrane protein 131-like|
Rapgef5	ENSMUSG00000041992	217944	DEP domain|Ras-like guanine nucleotide exchange factor, N-terminal|Ras guanine-nucleotide exchange factors catalytic domain|Ras-like guanine nucleotide exchange factor|Ras guanine-nucleotide exchange factor, conserved site|Ras guanine nucleotide exchange
Zfpm2	ENSMUSG00000022306	22762	Zinc finger C2H2-type|Zinc finger CCHC FOG-type|Zinc finger C2H2 superfamily|FOG family
Slc35f1	ENSMUSG00000038602	215085	Solute carrier family 35 member SLC35F1/F2/F6
Gfra1	ENSMUSG00000025089	14585	Glial cell line-derived neurotrophic factor receptor|Glial cell line-derived neurotrophic factor receptor, alpha 1|GDNF/GAS1|Glial cell line-derived neurotrophic factor receptor, alpha 1/2|GDNF receptor alpha|
Mpp7	ENSMUSG00000057440	75739	SH3 domain|PDZ domain|L27 domain|Guanylate kinase-like domain|Guanylate kinase/L-type calcium channel beta subunit|L27 domain, C-terminal|Guanylate kinase, conserved site|P-loop containing nucleoside triphosphate hydrolase|MPP7, SH3 domain|SH3-like domain
Gria3	ENSMUSG00000001986	53623	Ionotropic glutamate receptor|Ionotropic glutamate receptor, metazoa|Receptor, ligand binding region|Ionotropic glutamate receptor, L-glutamate and glycine-binding domain|Periplasmic binding protein-like I|
Zfp516	ENSMUSG00000058881	329003	Zinc finger C2H2-type|Zinc finger C2H2 superfamily|
Pla2r1	ENSMUSG00000054580	18779	Fibronectin type II domain|Ricin B, lectin domain|C-type lectin-like|C-type lectin-like/link domain superfamily|C-type lectin fold|C-type lectin, conserved site|Ricin B-like lectins|Fibronectin type II domain superfamily
C130026I21Rik	ENSMUSG00000052477	620078	HSR domain|Nuclear body protein Sp140|Nuclear body protein Sp110/Sp140/Sp140L|
Pex5l	ENSMUSG00000027674	58869	Tetratricopeptide-like helical domain superfamily|Tetratricopeptide repeat-containing domain|Tetratricopeptide repeat|Peroxisomal targeting signal 1 receptor family|PEX5-related
Plxna2	ENSMUSG00000026640	18845	Sema domain|Plexin repeat|IPT domain|Rho GTPase activation protein|Plexin, cytoplasmic RasGAP domain|Immunoglobulin-like fold|Immunoglobulin E-set|WD40/YVTN repeat-like-containing domain superfamily|PSI domain|Plexin family|Sema domain superfamily|Plexin,
Kcnq3	ENSMUSG00000056258	110862	Potassium channel, voltage dependent, KCNQ|Potassium channel, voltage dependent, KCNQ3|Ion transport domain|Potassium channel, voltage dependent, KCNQ, C-terminal|Ankyrin-G binding site|Voltage-gated potassium channel
Susd1	ENSMUSG00000038578	634731	EGF-type aspartate/asparagine hydroxylation site|Sushi/SCR/CCP domain|EGF-like domain|EGF-like calcium-binding domain|EGF-like calcium-binding, conserved site|Sushi/SCR/CCP superfamily|Growth factor receptor cysteine-rich domain superfamily
Cntn3	ENSMUSG00000030075	18488	Immunoglobulin subtype 2|Immunoglobulin subtype|Fibronectin type III|Immunoglobulin-like domain|Immunoglobulin I-set|Immunoglobulin-like fold|Fibronectin type III superfamily|Immunoglobulin-like domain superfamily
Galnt13	ENSMUSG00000060988	271786	Ricin B, lectin domain|Glycosyltransferase 2-like|Nucleotide-diphospho-sugar transferases|Ricin B-like lectins
Zcchc14	ENSMUSG00000061410	142682	Zinc finger, CCHC-type|Sterile alpha motif/pointed domain superfamily|PX domain superfamily|Zinc finger, CCHC-type superfamily|ZCCH14, SAM domain|Zinc finger CCHC domain-containing protein 14
Chd6	ENSMUSG00000057133	71389	SNF2-related, N-terminal domain|Chromo/chromo shadow domain|Helicase, C-terminal|DNA/RNA helicase, ATP-dependent, DEAH-box type, conserved site|BRK domain|Helicase superfamily 1/2, ATP-binding domain|Chromo-like domain superfamily|Chromo domain|P-loop con
Tnni3k	ENSMUSG00000040086	435766	|Protein kinase domain|Serine-threonine/tyrosine-protein kinase, catalytic domain|Ankyrin repeat|Protein kinase-like domain superfamily|Protein kinase, ATP binding site|Ankyrin repeat-containing domain|Ankyrin repeat-containing domain superfamily
Prex2	ENSMUSG00000048960	109294	Dbl homology (DH) domain|DEP domain|Guanine-nucleotide dissociation stimulator, CDC24, conserved site|PDZ domain|Pleckstrin homology domain|PH-like domain superfamily|Dbl homology (DH) domain superfamily|PDZ superfamily|Winged helix-like DNA-binding domai
Sez6l	ENSMUSG00000058153	56747	Sushi/SCR/CCP domain|CUB domain|Spermadhesin, CUB domain superfamily|Sushi/SCR/CCP superfamily
Wdr7	ENSMUSG00000040560	104082	WD40 repeat|Quinoprotein alcohol dehydrogenase-like superfamily|WD40/YVTN repeat-like-containing domain superfamily|WD40-repeat-containing domain|WD40 repeat, conserved site|WD40-repeat-containing domain superfamily||Armadillo-type fold
Frmd5	ENSMUSG00000027238	228564	FERM domain|PH-like domain superfamily|FERM/acyl-CoA-binding protein superfamily|FERM adjacent (FA)|FERM, C-terminal PH-like domain|FERM central domain|Band 4.1 domain|FERM superfamily, second domain|FERM, N-terminal|FERM conserved site|Ubiquitin-like dom
Grk5	ENSMUSG00000003228	14773	GPCR kinase|Protein kinase domain|AGC-kinase, C-terminal|Protein kinase-like domain superfamily|RGS domain|Protein kinase, ATP binding site|RGS domain superfamily
Filip1l	ENSMUSG00000043336	78749	Cortactin-binding protein-2, N-terminal|
Nek11	ENSMUSG00000035032	208583	Protein kinase domain|Serine/threonine-protein kinase, active site|Protein kinase-like domain superfamily|
Gabrb1	ENSMUSG00000029212	14400	Gamma-aminobutyric-acid A receptor, beta subunit|Neurotransmitter-gated ion-channel|Neurotransmitter-gated ion-channel ligand-binding domain|Neurotransmitter-gated ion-channel, conserved site|Neurotransmitter-gated ion-channel ligand-binding domain superf
Bcr	ENSMUSG00000009681	110279	C2 domain|Rho GTPase-activating protein domain|Dbl homology (DH) domain|Guanine-nucleotide dissociation stimulator, CDC24, conserved site|Pleckstrin homology domain|Rho GTPase activation protein|Bcr-Abl oncoprotein oligomerisation|C2 domain superfamily|Db
Pcdha4	ENSMUSG00000104252	12936	Cadherin-like|Cadherin, N-terminal|Cadherin-like superfamily|Cadherin conserved site|Cadherin, C-terminal catenin-binding domain
Gm6367_2	--	--	--
Dnah7a	ENSMUSG00000096141	627872	EF-hand domain|AAA+ ATPase domain|Dynein heavy chain region D6 P-loop domain|Dynein heavy chain, domain-2|EF-Hand 1, calcium-binding site|Dynein heavy chain, AAA module D4|Dynein heavy chain, coiled coil stalk|Dynein heavy chain|P-loop containing nucleosi
Wdr25	ENSMUSG00000040877	212198	|WD40 repeat|WD40/YVTN repeat-like-containing domain superfamily|WD40-repeat-containing domain|WD40-repeat-containing domain superfamily
Mgat4c	ENSMUSG00000019888	67569	Glycosyl transferase family 54||Galactose-binding-like domain superfamily
Ccdc141	ENSMUSG00000044033	545428	Immunoglobulin-like domain|Immunoglobulin-like fold|Spectrin/alpha-actinin|Immunoglobulin-like domain superfamily|Immunoglobulin subtype 2|Immunoglobulin subtype|Immunoglobulin I-set||Basigin-like
Baz2b	ENSMUSG00000026987	407823	Bromodomain|Methyl-CpG DNA binding|Zinc finger, PHD-type|Zinc finger, FYVE/PHD-type|Zinc finger, RING/FYVE/PHD-type|DNA-binding domain superfamily|Bromodomain, conserved site|DDT domain|Zinc finger, PHD-finger|WHIM2 domain|Bromodomain-like superfamily|BAZ
Mprip	ENSMUSG00000005417	26936	Pleckstrin homology domain|PH-like domain superfamily|Myosin phosphatase-RhoA interacting protein, PH domain|
Eepd1	ENSMUSG00000036611	67484	Helix-hairpin-helix DNA-binding motif, class 1|Competence protein ComEA, helix-hairpin-helix domain|RuvA domain 2-like|Endonuclease/exonuclease/phosphatase superfamily
Abca4	ENSMUSG00000028125	11304	ABC transporter-like|AAA+ ATPase domain|Retinal-specific ATP-binding cassette transporter|ABC transporter, conserved site|ABC transporter A|P-loop containing nucleoside triphosphate hydrolase
Syt16	ENSMUSG00000044912	238266	C2 domain|Synaptotagmin-16|C2 domain superfamily|Synaptotagmin-14/14L/16|
F13a1	ENSMUSG00000039109	74145	Transglutaminase, N-terminal|Transglutaminase-like|Transglutaminase, C-terminal|Immunoglobulin-like fold|Transglutaminase, active site|Immunoglobulin E-set|Protein-glutamine gamma-glutamyltransferase, animal|Coagulation factor XIII A chain|Transglutaminas
Evl	ENSMUSG00000021262	14026	WH1/EVH1 domain|PH-like domain superfamily|VASP tetramerisation|Vasodilator-stimulated phosphoprotein/ENA/VASP-like|ENA/VASP-like protein|VASP tetramerisation domain superfamily|Intermediate filament, rod domain, coil 1B
Mir1950	--	--	--
2900011O08Rik	--	--	--
Gm20754	--	--	--
Arhgap6	ENSMUSG00000031355	11856	Rho GTPase-activating protein domain|Rho GTPase activation protein|Rho GTPase-activating protein 6|Rho GTPase-activating protein 6/36|ARHGAP6/36, RhoGAP domain|
3110082I17Rik	ENSMUSG00000053553	73212	Protein of unknown function DUF2373
Pde1a	ENSMUSG00000059173	18573	3'5'-cyclic nucleotide phosphodiesterase, catalytic domain|HD/PDEase domain|3'5'-cyclic nucleotide phosphodiesterase N-terminal|3'5'-cyclic nucleotide phosphodiesterase|3'5'-cyclic nucleotide phosphodiesterase, conserved site|3'5'-cyclic nucleotide phosph
Scaper	ENSMUSG00000034007	244891	Matrin/U1-C-like, C2H2-type zinc finger|S phase cyclin A-associated protein in the endoplasmic reticulum, N-terminal|Zinc finger C2H2 superfamily
Kcnip3	ENSMUSG00000079056	56461	EF-hand domain|EF-hand domain pair|EF-Hand 1, calcium-binding site|Recoverin family
Iffo2	ENSMUSG00000041025	212632	Intermediate filament, rod domain|Intermediate filament, rod domain, coil 1B
Luzp2	ENSMUSG00000063297	233271	Leucine zipper protein 2
Pak7	ENSMUSG00000039913	241656	CRIB domain|Protein kinase domain|Protein kinase-like domain superfamily|Protein kinase, ATP binding site|Serine/threonine-protein kinase PAK5|p21 activated kinase binding domain|CRIB domain superfamily
Lrig1	ENSMUSG00000030029	16206	|Leucine-rich repeat N-terminal domain|Cysteine-rich flanking region, C-terminal|Leucine-rich repeat|Leucine-rich repeat, typical subtype|Immunoglobulin subtype 2|Immunoglobulin subtype|Immunoglobulin-like domain|Immunoglobulin I-set|Immunoglobulin-like f
Trabd2b	ENSMUSG00000070867	666048	TraB family|Metalloprotease TIKI1/2-like
Synpr	ENSMUSG00000056296	72003	Synaptophysin/synaptoporin|Marvel domain
Tanc1	ENSMUSG00000035168	66860	Ankyrin repeat|Tetratricopeptide-like helical domain superfamily|Tetratricopeptide repeat-containing domain|Tetratricopeptide repeat|Ankyrin repeat-containing domain|Ankyrin repeat-containing domain superfamily
Adrbk2	--	--	--
Itga11	ENSMUSG00000032243	319480	Integrin alpha chain|von Willebrand factor, type A|Integrin alpha beta-propellor|Integrin alpha-2|Integrin alpha, N-terminal|Integrin domain superfamily|von Willebrand factor A-like domain superfamily
Rapgef1	ENSMUSG00000039844	107746	Ras-like guanine nucleotide exchange factor, N-terminal|Ras guanine-nucleotide exchange factors catalytic domain|Ras-like guanine nucleotide exchange factor|Ras guanine-nucleotide exchange factor, conserved site|Ras guanine nucleotide exchange factor doma
Nfkb1	ENSMUSG00000028163	18033	NF-kappa-B/Dorsal|Death domain|Ankyrin repeat|IPT domain|p53-like transcription factor, DNA-binding|Death-like domain superfamily|Rel homology domain (RHD), DNA-binding domain|Immunoglobulin-like fold|Immunoglobulin E-set|Ankyrin repeat-containing domain|
Dab2ip	ENSMUSG00000026883	69601	C2 domain|Pleckstrin homology domain|Ras GTPase-activating domain|Rho GTPase activation protein|PH-like domain superfamily|Domain of unknown function DUF3498|Ras GTPase-activating protein, conserved site|Disabled homologue 2-interacting protein|C2 domain
Pip5k1b	ENSMUSG00000024867	18719	Phosphatidylinositol-4-phosphate 5-kinase, core|Phosphatidylinositol-4-phosphate 5-kinase|Phosphatidylinositol-4-phosphate 5-kinase, C-terminal|Phosphatidylinositol-4-phosphate 5-kinase, N-terminal
Prkch	ENSMUSG00000021108	18755	|C2 domain|Protein kinase domain|AGC-kinase, C-terminal|Protein kinase C-like, phorbol ester/diacylglycerol-binding domain|Serine/threonine-protein kinase, active site|Protein kinase-like domain superfamily|Protein kinase C, delta/epsilon/eta/theta types|
Rnf150	ENSMUSG00000047747	330812	Zinc finger, RING-type|PA domain|Zinc finger, RING/FYVE/PHD-type
Ak5	ENSMUSG00000039058	229949	Adenylate kinase/UMP-CMP kinase|Adenylate kinase, isozyme 1/5|P-loop containing nucleoside triphosphate hydrolase|Adenylate kinase, conserved site
Mir3470a	--	--	--
Mbp	ENSMUSG00000041607	17196	Myelin basic protein|
Adamts12	ENSMUSG00000047497	239337	Thrombospondin type-1 (TSP1) repeat|Peptidase M12B, ADAM/reprolysin|Peptidase M12B, propeptide|ADAM-TS Spacer 1|PLAC|ADAMTS/ADAMTS-like|Metallopeptidase, catalytic domain superfamily|Thrombospondin type-1 (TSP1) repeat superfamily|ADAM cysteine-rich domai
Ccdc171	ENSMUSG00000052407	320226	Coiled-coil domain-containing protein 171|
Fat1	ENSMUSG00000070047	14107	EGF-type aspartate/asparagine hydroxylation site|EGF-like domain|Laminin G domain|EGF-like calcium-binding domain|Cadherin-like|Growth factor receptor cysteine-rich domain superfamily|Concanavalin A-like lectin/glucanase domain superfamily|Cadherin-like s
Eif4g3	ENSMUSG00000028760	230861	Eukaryotic translation initiation factor 4 gamma 3|W2 domain|MIF4G-like, type 3|Initiation factor eIF-4 gamma, MA3|MIF4G-like domain superfamily|Armadillo-type fold
Pcdha5	ENSMUSG00000103092	12941	Cadherin-like|Cadherin, N-terminal|Cadherin-like superfamily|Cadherin conserved site|Cadherin, C-terminal catenin-binding domain
Pdss2	ENSMUSG00000038240	71365	|Polyprenyl synthetase|Isoprenoid synthase domain superfamily
Ddah1	ENSMUSG00000028194	69219	N(G),N(G)-dimethylarginine dimethylaminohydrolase 1|Dimethylarginine dimethylaminohydrolase
Nf1	ENSMUSG00000020716	18015	Ras GTPase-activating domain|Rho GTPase activation protein|Ras GTPase-activating protein|CRAL-TRIO lipid binding domain|PH-like domain superfamily|Armadillo-type fold|Ras GTPase-activating protein, conserved site|CRAL-TRIO lipid binding domain superfamily
Ssbp2	ENSMUSG00000003992	66970	LIS1 homology motif|Sequence-specific single-strand DNA-binding protein|
Clnk	ENSMUSG00000039315	27278	SH2 domain|SH2 domain superfamily
Rtn1	ENSMUSG00000021087	104001	Reticulon
Iqsec1	ENSMUSG00000034312	232227	IQ motif, EF-hand binding site|Sec7 domain|PH-like domain superfamily|Sec7, C-terminal domain superfamily|IQ motif and SEC7 domain-containing protein 1|IQ motif and SEC7 domain-containing protein, PH domain|Sec7 domain superfamily
Ccdc178	ENSMUSG00000024306	70950	Coiled-coil domain-containing protein 178|
Arsb	ENSMUSG00000042082	11881	Sulfatase, N-terminal|Alkaline-phosphatase-like, core domain superfamily|Sulfatase, conserved site
Ssbp3	ENSMUSG00000061887	72475	LIS1 homology motif|Sequence-specific single-strand DNA-binding protein|
Cux2	ENSMUSG00000042589	13048	Homeobox domain|CUT domain|Homeobox-like domain superfamily|Lambda repressor-like, DNA-binding domain superfamily|Homeobox, conserved site|
Ext1	ENSMUSG00000061731	14042	Exostosin-like|Glycosyl transferase 64 domain|Exostosin-1|Nucleotide-diphospho-sugar transferases|Exostosin, GT47 domain|
Sorl1	ENSMUSG00000049313	20660	LDLR class B repeat|Low-density lipoprotein (LDL) receptor class A repeat|Fibronectin type III|VPS10|Six-bladed beta-propeller, TolB-like|Immunoglobulin-like fold|WD40/YVTN repeat-like-containing domain superfamily|Low-density lipoprotein (LDL) receptor c
Sox2ot	--	--	--
Cdh12	ENSMUSG00000040452	215654	Cadherin, cytoplasmic domain|Cadherin-like|Cadherin-like superfamily|Cadherin conserved site|Catenin binding domain superfamily|Cadherin
Fmn1	ENSMUSG00000044042	14260	Formin homology family, Cappuccino subfamily|Formin, FH2 domain|Formin, FH2 domain superfamily
Micu1	ENSMUSG00000020111	216001	EF-hand domain|EF-hand domain pair|EF-Hand 1, calcium-binding site|Calcium uptake protein 1/2/3|
Dnah17	ENSMUSG00000033987	69926	Dynein heavy chain region D6 P-loop domain|Dynein heavy chain, domain-1|Dynein heavy chain, domain-2|Dynein heavy chain, AAA module D4|Dynein heavy chain, coiled coil stalk|Dynein heavy chain|P-loop containing nucleoside triphosphate hydrolase|Dynein heav
4930452B06Rik	ENSMUSG00000021747	74430	CFA20 domain|Protein CFAP20DC|Cilia- and flagella-associated protein 20/CFAP20DC
Fgf13	ENSMUSG00000031137	14168	Fibroblast growth factor family|Cytokine IL1/FGF|Fibroblast growth factor 13
Tspan9	ENSMUSG00000030352	109246	Tetraspanin|Tetraspanin, EC2 domain superfamily|Tetraspanin/Peripherin|Tetraspanin, conserved site|
Mier2	ENSMUSG00000042570	70427	ELM2 domain|SANT/Myb domain|Homeobox-like domain superfamily|SANT domain|Mesoderm induction early response protein/metastasis-associated protein|
Sytl3	ENSMUSG00000041831	83672	C2 domain|Rab-binding domain|Zinc finger, FYVE/PHD-type|Zinc finger, RING/FYVE/PHD-type|Synaptotagmin-like protein 3|C2 domain superfamily|FYVE-type zinc finger|Synaptotagmin-like 1-5, C2B domain|
Dpf3	ENSMUSG00000021221	70127	Zinc finger, PHD-type|Zinc finger, FYVE/PHD-type|Zinc finger, RING/FYVE/PHD-type|Zinc finger C2H2-type|Zinc finger, PHD-finger|Zinc finger C2H2 superfamily|Zinc finger protein DPF3|Requiem/DPF N-terminal domain
Ptpro	ENSMUSG00000030223	19277	PTP type protein phosphatase|Tyrosine specific protein phosphatases domain|Protein-tyrosine phosphatase, catalytic|Fibronectin type III|Immunoglobulin-like fold|Protein-tyrosine phosphatase, active site|Protein-tyrosine phosphatase-like|Fibronectin type I
2700049A03Rik	ENSMUSG00000034601	76967	Protein TALPID3|
Col6a6	ENSMUSG00000043719	245026	von Willebrand factor, type A|Collagen triple helix repeat|von Willebrand factor A-like domain superfamily
Iqch	ENSMUSG00000037801	78250	IQ motif, EF-hand binding site|IQ domain-containing protein H
Zfp618	ENSMUSG00000028358	72701	Zinc finger C2H2-type|Zinc finger C2H2 superfamily|Ribonuclease H-like superfamily|Zinc finger BED domain
Gm5795_3	--	--	--
Pacsin2	ENSMUSG00000016664	23970	FCH domain|SH3 domain|AH/BAR domain superfamily|Protein kinase C and casein kinase substrate in neurons protein 2|F-BAR domain|PACSIN1/PACSIN2, SH3 domain|SH3-like domain superfamily|PACSIN2, F-BAR domain
Gab2	ENSMUSG00000004508	14389	Pleckstrin homology domain|PH-like domain superfamily
Mthfd1l	ENSMUSG00000040675	270685	Formate-tetrahydrofolate ligase, FTHFS|Tetrahydrofolate dehydrogenase/cyclohydrolase|Formate-tetrahydrofolate ligase, FTHFS, conserved site|Tetrahydrofolate dehydrogenase/cyclohydrolase, catalytic domain|Tetrahydrofolate dehydrogenase/cyclohydrolase, NAD(
Ankrd11	ENSMUSG00000035569	77087	|Ankyrin repeat|Ankyrin repeat-containing domain|Ankyrin repeat-containing domain superfamily|Ankyrin repeat domain-containing protein 11
Gsap	ENSMUSG00000039934	212167	|Gamma-secretase-activating protein family|Gamma-secretase-activating protein, C-terminal domain
Cdk6	ENSMUSG00000040274	12571	|Protein kinase domain|Serine/threonine-protein kinase, active site|Protein kinase-like domain superfamily|Protein kinase, ATP binding site|Cyclin-dependent kinase 6
Aatk	ENSMUSG00000025375	11302	Protein kinase domain|Serine-threonine/tyrosine-protein kinase, catalytic domain|Tyrosine-protein kinase, active site|Protein kinase-like domain superfamily|Protein kinase, ATP binding site|Serine/threonine-protein kinase LMTK1, catalytic domain|
Cyth1	ENSMUSG00000017132	19157	Sec7 domain|Pleckstrin homology domain|PH-like domain superfamily|Sec7, C-terminal domain superfamily|Sec7 domain superfamily
Plekhm3	ENSMUSG00000051344	241075	|Pleckstrin homology domain|PH-like domain superfamily|Putative zinc-RING and/or ribbon|PLEKHM3, PH domain 1
Chd2	ENSMUSG00000078671	244059	SNF2-related, N-terminal domain|Chromo/chromo shadow domain|Helicase, C-terminal|Helicase superfamily 1/2, ATP-binding domain|Chromo-like domain superfamily|Chromo domain, conserved site|Chromo domain|Domain of unknown function DUF4208|P-loop containing n
Iqsec3	ENSMUSG00000040797	243621	|IQ motif, EF-hand binding site|Sec7 domain|PH-like domain superfamily|Sec7, C-terminal domain superfamily|IQ motif and SEC7 domain-containing protein, PH domain|Sec7 domain superfamily
Spats2l	ENSMUSG00000038305	67198	UBA-like superfamily|Protein of unknown function DUF1387
Gdpd5	ENSMUSG00000035314	233552	PLC-like phosphodiesterase, TIM beta/alpha-barrel domain superfamily|Glycerophosphodiester phosphodiesterase domain|
Zfp236	ENSMUSG00000041258	329002	Zinc finger C2H2-type|Zinc finger C2H2 superfamily|
Pde4dip	ENSMUSG00000038170	83679	Olduvai domain|Centrosomin, N-terminal motif 1|Short myomegalin-like EB1 binding protein, N-terminal|
Vmn2r-ps11	--	--	--
Map3k5	ENSMUSG00000071369	26408	Protein kinase domain|Serine/threonine-protein kinase, active site|Protein kinase-like domain superfamily|Sterile alpha motif/pointed domain superfamily|Protein kinase, ATP binding site|Domain of unknown function DUF4071|
Ano4	ENSMUSG00000035189	320091	|Anoctamin|Anoctamin-4|Anoctamin, dimerisation domain
Syndig1	ENSMUSG00000074736	433485	CD225/Dispanin family|
Pcdha6	ENSMUSG00000103707	12937	Cadherin-like|Cadherin, N-terminal|Cadherin-like superfamily|Cadherin conserved site|Cadherin, C-terminal catenin-binding domain|
Dock3	ENSMUSG00000039716	208869	SH3 domain|Dedicator of cytokinesis, C-terminal|Armadillo-type fold|Dedicator of cytokinesis|Dedicator of cytokinesis 3|DHR-1 domain|DHR-2 domain|Dedicator of cytokinesis, N-terminal domain|Dedicator of cytokinesis 3, SH3 domain|C2 domain superfamily|SH3-
Arhgef10l	ENSMUSG00000040964	72754	Dbl homology (DH) domain|PH-like domain superfamily|WD40/YVTN repeat-like-containing domain superfamily|Dbl homology (DH) domain superfamily|WD40-repeat-containing domain superfamily|Rho guanine nucleotide exchange factor 10/17|
Kcnd2	ENSMUSG00000060882	16508	BTB/POZ domain|Potassium channel tetramerisation-type BTB domain|Potassium channel, voltage dependent, Kv|Potassium channel, voltage dependent, Kv4|Potassium channel, voltage dependent, Kv4.2|Ion transport domain|SKP1/BTB/POZ domain superfamily|Shal-type
Gramd4	ENSMUSG00000035900	223752	GRAM domain|PH-like domain superfamily|GRAMDC4, PH-GRAM domain|GRAM domain-containing protein 4|
Ehbp1	ENSMUSG00000042302	216565	Calponin homology domain|NT-type C2 domain|bMERB domain|EH domain-binding protein 1|CH domain superfamily
Afap1l1	ENSMUSG00000033032	106877	|Pleckstrin homology domain|PH-like domain superfamily|Actin filament-associated protein 1-like 1|Actin-filament associated protein
Nrcam	ENSMUSG00000020598	319504	Immunoglobulin/major histocompatibility complex, conserved site|Immunoglobulin subtype 2|Immunoglobulin subtype|Fibronectin type III|Immunoglobulin-like domain|Immunoglobulin I-set|Immunoglobulin-like fold|Neurofascin/L1/NrCAM, C-terminal domain|Fibronect
Apba1	ENSMUSG00000024897	319924	PDZ domain|PTB/PI domain|PH-like domain superfamily|Amyloid beta A4 precursor protein-binding family A member 1|PDZ superfamily
Rasgef1c	ENSMUSG00000020374	74563	Ras guanine-nucleotide exchange factors catalytic domain|Ras-like guanine nucleotide exchange factor|Ras guanine-nucleotide exchange factor, conserved site|Ras guanine nucleotide exchange factor domain superfamily|Ras guanine-nucleotide exchange factor ca
Lyrm4	ENSMUSG00000046573	380840	Complex 1 LYR protein
Dgkh	ENSMUSG00000034731	380921	Diacylglycerol kinase, accessory domain|Diacylglycerol kinase, catalytic domain|Pleckstrin homology domain|Protein kinase C-like, phorbol ester/diacylglycerol-binding domain|PH-like domain superfamily|NAD kinase/diacylglycerol kinase-like domain superfami
Dip2b	ENSMUSG00000023026	239667	AMP-dependent synthetase/ligase|DMAP1-binding domain|Dip2-like domain|AMP-dependent synthetase-like superfamily
Spsb4	ENSMUSG00000046997	211949	SOCS box domain|B30.2/SPRY domain|SPRY domain|Concanavalin A-like lectin/glucanase domain superfamily|SOCS box-like domain superfamily|B30.2/SPRY domain superfamily
Trpm8	ENSMUSG00000036251	171382	Transient receptor potential cation channel subfamily M member 8|TRPM, SLOG domain
Aff2	ENSMUSG00000031189	14266	Transcription factor AF4/FMR2|AF4 interaction motif|AF4/FMR2, C-terminal
Epb4.1l4a	--	--	--
Rsrc1	ENSMUSG00000034544	66880	Serine/Arginine-related protein 53|
Cped1	ENSMUSG00000062980	214642	0
Rimbp2	ENSMUSG00000029420	231760	SH3 domain|Fibronectin type III|Immunoglobulin-like fold|RIMS-binding protein, second SH3 domain|RIMS-binding protein, third SH3 domain|SH3-like domain superfamily|Fibronectin type III superfamily|RIMS-binding protein 1/2/3|
Igf2r	ENSMUSG00000023830	16004	Cation-independent mannose-6-phosphate receptor repeat|Fibronectin type II domain|Mannose-6-phosphate receptor binding domain superfamily|Kringle-like fold|Fibronectin type II domain superfamily
Pcdha7	ENSMUSG00000104318	12939	Cadherin-like|Cadherin, N-terminal|Cadherin-like superfamily|Cadherin conserved site|Cadherin, C-terminal catenin-binding domain
Bend5	ENSMUSG00000028545	67621	BEN domain|BEN domain-containing protein 5
Mtmr12	ENSMUSG00000039458	268783	Myotubularin-like phosphatase domain|Myotubularin-related 12-like C-terminal domain|Protein-tyrosine phosphatase-like|Myotubularin family|Myotubularin-related protein 12|
Phc2	ENSMUSG00000028796	54383	|Sterile alpha motif domain|Zinc finger, FCS-type|Sterile alpha motif/pointed domain superfamily|FCS-type zinc finger superfamily
Stk32c	ENSMUSG00000111536	57740	Protein kinase domain|Serine/threonine-protein kinase, active site|Protein kinase-like domain superfamily|Protein kinase, ATP binding site
Tbcd	ENSMUSG00000039230	108903	Armadillo-like helical|Armadillo-type fold|Tubulin-specific chaperone D, C-terminal|Tubulin-folding cofactor D|
Tsc22d1	ENSMUSG00000022010	21807	TSC-22 / Dip / Bun|
Tspan5	ENSMUSG00000028152	56224	Tetraspanin|Tetraspanin, EC2 domain superfamily|Tetraspanin/Peripherin|Tetraspanin, conserved site|
Cntnap4	ENSMUSG00000031772	170571	Coagulation factor 5/8 C-terminal domain|EGF-like domain|Laminin G domain|Fibrinogen, alpha/beta/gamma chain, C-terminal globular domain|Galactose-binding-like domain superfamily|Concanavalin A-like lectin/glucanase domain superfamily|Contactin-associated
Skint5	ENSMUSG00000078598	242627	Immunoglobulin subtype|Immunoglobulin-like domain|Immunoglobulin V-set domain|Immunoglobulin-like fold|Immunoglobulin-like domain superfamily
Gdpd4	ENSMUSG00000035582	233537	PLC-like phosphodiesterase, TIM beta/alpha-barrel domain superfamily|Glycerophosphodiester phosphodiesterase domain
Celsr1	ENSMUSG00000016028	12614	EGF-type aspartate/asparagine hydroxylation site|GPS motif|EGF-like domain|GPCR, family 2, secretin-like|Laminin G domain|GPCR, family 2, extracellular hormone receptor domain|EGF-like calcium-binding domain|Laminin EGF domain|Cadherin-like|Growth factor
St6galnac5	ENSMUSG00000039037	26938	Glycosyl transferase family 29|Sialyltransferase|GT29-like superfamiliy
Ppm1l	ENSMUSG00000027784	242083	PPM-type phosphatase, divalent cation binding|PPM-type phosphatase domain|Protein phosphatase 2C family|PPM-type phosphatase domain superfamily
Erc1	ENSMUSG00000030172	111173	Rab-binding domain FIP-RBD|Active zone protein ELKS|FIP-RBD, C-terminal domain superfamily|
Ccdc64	--	--	--
Epb4.1l1	--	--	--
Kif16b	ENSMUSG00000038844	16558	Forkhead-associated (FHA) domain|Phox homologous domain|Kinesin motor domain|SMAD/FHA domain superfamily|Kinesin motor domain, conserved site|P-loop containing nucleoside triphosphate hydrolase|Kinesin-like protein|PX domain superfamily|Kinesin motor doma
Cdh18	ENSMUSG00000040420	320865	Cadherin-like|Cadherin-like superfamily|Cadherin conserved site|Cadherin|Cadherin, cytoplasmic domain|Catenin binding domain superfamily
Wwp2	ENSMUSG00000031930	66894	C2 domain|HECT domain|WW domain|E3 ubiquitin-protein ligase, SMURF1 type|C2 domain superfamily|HECT, E3 ligase catalytic domain|WW domain superfamily
Mbnl2	ENSMUSG00000022139	105559	Zinc finger, CCCH-type
Tns1	ENSMUSG00000055322	21961	SH2 domain|Protein kinase C-like, phorbol ester/diacylglycerol-binding domain|Protein-tyrosine phosphatase, catalytic|PTB/PI domain|PH-like domain superfamily|Tensin/EPS8 phosphotyrosine-binding domain|Tensin phosphatase, C2 domain|Protein-tyrosine phosph
Plce1	ENSMUSG00000024998	74055	C2 domain|Ras-associating (RA) domain|Phosphatidylinositol-specific phospholipase C, X domain|Phosphoinositide phospholipase C family|Phospholipase C, phosphatidylinositol-specific, Y domain|Ras guanine-nucleotide exchange factors catalytic domain|EF-hand
Mpped2	ENSMUSG00000016386	77015	Calcineurin-like phosphoesterase domain, ApaH type|Calcineurin-like phosphoesterase|Metallo-dependent phosphatase-like
Egfr	ENSMUSG00000020122	13649	Receptor L-domain|Protein kinase domain|Serine-threonine/tyrosine-protein kinase, catalytic domain|Furin-like cysteine-rich domain|Furin-like repeat|Tyrosine-protein kinase, active site|Growth factor receptor cysteine-rich domain superfamily|Protein kinas
Pid1	ENSMUSG00000045658	98496	PTB/PI domain|PH-like domain superfamily|Phosphotyrosine interaction domain containing 1|PID1, PTB domain
Veph1	ENSMUSG00000027831	72789	Pleckstrin homology domain|PH-like domain superfamily|Armadillo-type fold|Protein melted-like
1700123O12Rik	--	--	--
6030407O03Rik	--	--	--
Dclk2	ENSMUSG00000028078	70762	Protein kinase domain|Doublecortin domain|Serine/threonine-protein kinase, active site|Protein kinase-like domain superfamily|Protein kinase, ATP binding site|Doublecortin domain superfamily|
Tiam1	ENSMUSG00000002489	21844	Dbl homology (DH) domain|Guanine-nucleotide dissociation stimulator, CDC24, conserved site|PDZ domain|Pleckstrin homology domain|Raf-like Ras-binding|PH-like domain superfamily|T-lymphoma invasion and metastasis-inducing protein 1|Dbl homology (DH) domain
Gm3264_2	--	--	--
Mir466f-1	--	--	--
Arhgap21	ENSMUSG00000036591	71435	Rho GTPase-activating protein domain|PDZ domain|Pleckstrin homology domain|Rho GTPase activation protein|PH-like domain superfamily|PDZ superfamily|PDZ domain 6|
Cachd1	ENSMUSG00000028532	320508	von Willebrand factor, type A|VWA N-terminal|Periplasmic sensor-like domain superfamily|von Willebrand factor A-like domain superfamily
Paqr5	ENSMUSG00000032278	74090	AdipoR/Haemolysin-III-related
Tspan18	ENSMUSG00000027217	241556	Tetraspanin|Tetraspanin, EC2 domain superfamily|Tetraspanin/Peripherin|Tetraspanin, conserved site
Itgbl1	ENSMUSG00000032925	223272	EGF-like domain|EGF-like domain, extracellular|Integrin beta subunit|Integrin beta-like protein 1|
Hdac8	ENSMUSG00000067567	70315	Histone deacetylase family|Histone deacetylase|Ureohydrolase domain superfamily|Histone deacetylase domain|Histone deacetylase domain superfamily|
Camk4	ENSMUSG00000038128	12326	|Protein kinase domain|Serine/threonine-protein kinase, active site|Protein kinase-like domain superfamily|Protein kinase, ATP binding site
Mir3473f_1	--	--	--
1810041L15Rik	--	--	--
Mtor	ENSMUSG00000028991	56717	Phosphatidylinositol 3-/4-kinase, catalytic domain|PIK-related kinase, FAT|FATC domain|FKBP12-rapamycin binding domain|Protein kinase-like domain superfamily|Armadillo-like helical|PIK-related kinase|Armadillo-type fold|Phosphatidylinositol 3/4-kinase, co
Focad	ENSMUSG00000038368	230393	Armadillo-type fold|Focadhesin|Domain of unknown function DUF3730
Svep1	ENSMUSG00000028369	64817	EGF-type aspartate/asparagine hydroxylation site|Sushi/SCR/CCP domain|EGF-like domain|Pentraxin-related|EGF-like calcium-binding domain|von Willebrand factor, type A|HYR domain|Growth factor receptor cysteine-rich domain superfamily|Tyrosine-protein kinas
Fryl	ENSMUSG00000070733	72313	Armadillo-type fold|Cell morphogenesis protein C-terminal|Protein furry/Tao3/Mor2|Cell morphogenesis protein N-terminal|Cell morphogenesis central region
Eda	ENSMUSG00000059327	13607	Tumour necrosis factor domain|Tumour necrosis factor-like domain superfamily
Ntn1	ENSMUSG00000020902	18208	Netrin domain|Laminin EGF domain|Laminin, N-terminal|Galactose-binding-like domain superfamily|Tissue inhibitor of metalloproteinases-like, OB-fold|Netrin module, non-TIMP type|Laminin, N-terminal domain superfamily
Zbtb16	ENSMUSG00000066687	235320	BTB/POZ domain|SKP1/BTB/POZ domain superfamily|Zinc finger C2H2-type|Zinc finger C2H2 superfamily
Dysf	ENSMUSG00000033788	26903	C2 domain|Peroxin/Ferlin domain|Ferlin A-domain|Ferlin B-domain|FerIin domain|Dysferlin|Ferlin, C-terminal domain|C2 domain superfamily|Ferlin, second C2 domain|Ferlin family|Ferlin, third C2 domain|Ferlin, fourth C2 domain|Ferlin, fifth C2 domain|Ferlin
Ubr4	ENSMUSG00000066036	69116	Armadillo-type fold|E3 ubiquitin ligase, UBR4|Zinc finger, UBR-type|WD40-repeat-containing domain superfamily|
Sp140	ENSMUSG00000070031	434484	|SAND domain|Bromodomain|Zinc finger, PHD-type|HSR domain|SAND-like domain superfamily|Zinc finger, FYVE/PHD-type|Zinc finger, PHD-type, conserved site|Zinc finger, PHD-finger|Nuclear body protein Sp140|Bromodomain-like superfamily|Nuclear body protein Sp
Fgd5	ENSMUSG00000034037	232237	Dbl homology (DH) domain|FYVE zinc finger|Pleckstrin homology domain|PH-like domain superfamily|Zinc finger, RING/FYVE/PHD-type|Zinc finger, FYVE-related|Dbl homology (DH) domain superfamily
Sptbn1	ENSMUSG00000020315	20742	Actinin-type actin-binding domain, conserved site|Pleckstrin homology domain, spectrin-type|Calponin homology domain|Pleckstrin homology domain|Spectrin repeat|PH-like domain superfamily|Spectrin, beta subunit|Spectrin/alpha-actinin|CH domain superfamily|
Fbn1	ENSMUSG00000027204	14118	EGF-type aspartate/asparagine hydroxylation site|EGF-like domain|EGF-like calcium-binding domain|Growth factor receptor cysteine-rich domain superfamily|TB domain|EGF-like calcium-binding, conserved site|Complement Clr-like EGF domain|TGF-beta binding (TB
Smg6	ENSMUSG00000038290	103677	PIN domain|Tetratricopeptide-like helical domain superfamily|DNA/RNA-binding domain, Est1-type|Telomerase activating protein Est1|PIN-like domain superfamily|
Smad6	ENSMUSG00000036867	17130	SMAD domain, Dwarfin-type|MAD homology 1, Dwarfin-type|SMAD/FHA domain superfamily|MAD homology, MH1|Dwarfin|SMAD-like domain superfamily|SMAD MH1 domain superfamily|
Wdr27	ENSMUSG00000046991	71682	|WD40 repeat|Quinoprotein alcohol dehydrogenase-like superfamily|WD40/YVTN repeat-like-containing domain superfamily|WD40-repeat-containing domain|WD40-repeat-containing domain superfamily|WD repeat-containing protein 27
Plcl1	ENSMUSG00000038349	227120	C2 domain|Phosphatidylinositol-specific phospholipase C, X domain|Phosphoinositide phospholipase C family|Phospholipase C, phosphatidylinositol-specific, Y domain|Pleckstrin homology domain|EF-hand domain pair|PH-like domain superfamily|Phosphoinositide-s
Filip1	ENSMUSG00000034898	70598	Cortactin-binding protein-2, N-terminal|
1700028M03Rik	--	--	--
Col26a1	ENSMUSG00000004415	140709	Collagen triple helix repeat|EMI domain
Thsd7a	ENSMUSG00000032625	330267	Thrombospondin type-1 (TSP1) repeat|Thrombospondin type-1 (TSP1) repeat superfamily
Slc44a1	ENSMUSG00000028412	100434	Choline transporter-like
Dock8	ENSMUSG00000052085	76088	Dedicator of cytokinesis, C-terminal|Armadillo-type fold|Dedicator of cytokinesis C/D, N-terminal|Dedicator of cytokinesis|DHR-1 domain|DHR-2 domain|C2 domain superfamily|Dedicator of cytokinesis C, C2 domain|Dedicator of cytokinesis, C-terminal, lobe A|D
Ccdc149	ENSMUSG00000045790	100503884	Coiled-coil domain-containing protein 149-A
Ak8	ENSMUSG00000026807	68870	Adenylate kinase/UMP-CMP kinase|P-loop containing nucleoside triphosphate hydrolase|Adenylate kinase, active site lid domain superfamily
Daam1	ENSMUSG00000034574	208846	Formin, FH3 domain|Formin, GTPase-binding domain|Armadillo-like helical|Diaphanous autoregulatory (DAD) domain|Rho GTPase-binding/formin homology 3 (GBD/FH3) domain|Formin, FH2 domain|Armadillo-type fold|Formin, FH2 domain superfamily
Nav3	ENSMUSG00000020181	260315	Calponin homology domain|AAA+ ATPase domain|ATPase, AAA-type, core|P-loop containing nucleoside triphosphate hydrolase|CH domain superfamily|Nav/unc-53 family
Mir669m-2	--	--	--
Vwf	ENSMUSG00000001930	22371	von Willebrand factor, type D domain|Trypsin Inhibitor-like, cysteine rich domain|Uncharacterised domain, cysteine-rich|Serine protease inhibitor-like superfamily|Von Willebrand factor|VWFC domain|von Willebrand factor, type A|Cystine knot, C-terminal|von
Mitf	ENSMUSG00000035158	17342	Myc-type, basic helix-loop-helix (bHLH) domain|MiT/TFE transcription factors, C-terminal|Microphthalmia-associated transcription factor|MiT/TFE transcription factors, N-terminal|Helix-loop-helix DNA-binding domain superfamily|
Galnt16	ENSMUSG00000021130	108760	Ricin B, lectin domain|Glycosyltransferase 2-like|Nucleotide-diphospho-sugar transferases|Ricin B-like lectins|
Scn8a	ENSMUSG00000023033	20273	|Ion transport domain|Voltage gated sodium channel, alpha-8 subunit|Voltage-gated Na+ ion channel, cytoplasmic domain|Voltage-dependent channel domain superfamily|Voltage-gated cation channel calcium and sodium|IQ motif, EF-hand binding site|Voltage gated
Zfp827	ENSMUSG00000071064	622675	Zinc finger C2H2-type|Zinc finger C2H2 superfamily|
Ranbp17	ENSMUSG00000040594	66011	Importin-beta, N-terminal domain|Armadillo-like helical|Armadillo-type fold|
2700054A10Rik	--	--	--
Ankfy1	ENSMUSG00000020790	11736	|BTB/POZ domain|FYVE zinc finger|Ankyrin repeat|Zinc finger, FYVE/PHD-type|SKP1/BTB/POZ domain superfamily|Zinc finger, RING/FYVE/PHD-type|Zinc finger, FYVE-related|Ankyrin repeat-containing domain|Ankyrin repeat-containing domain superfamily
Ppfia2	ENSMUSG00000053825	327814	Sterile alpha motif domain|Sterile alpha motif/pointed domain superfamily|LAR-interacting protein, Liprin|Liprin-alpha-2|Liprin-alpha, SAM domain repeat 1|Liprin-alpha, SAM domain repeat 2|Liprin-alpha, SAM domain repeat 3
Fancc	ENSMUSG00000021461	14088	Fanconi anaemia group C protein|
1110051M20Rik	ENSMUSG00000040591	228356	UPF0705 protein C11orf49
Wwc2	ENSMUSG00000031563	52357	WW domain|C2 domain superfamily|WW domain superfamily|WWC, C2 domain
Fstl5	ENSMUSG00000034098	213262	EF-hand domain|Kazal domain|Immunoglobulin subtype 2|Immunoglobulin subtype|Immunoglobulin-like domain|EF-hand domain pair|Immunoglobulin-like fold|WD40/YVTN repeat-like-containing domain superfamily|EF-Hand 1, calcium-binding site|Kazal domain superfamil
Tulp4	ENSMUSG00000034377	68842	|Tubby, C-terminal|SOCS box domain|Tumour necrosis factor-like domain superfamily|Tubby-like, C-terminal|WD40 repeat|WD40/YVTN repeat-like-containing domain superfamily|WD40-repeat-containing domain|WD40-repeat-containing domain superfamily
Faf1	ENSMUSG00000010517	14084	UBX domain|UAS|Ubiquitin-like domain superfamily|FAS-associated factor 1-like, UBX domain|Thioredoxin-like superfamily
Sim2	ENSMUSG00000062713	20465	|PAS domain|PAC motif|Single-minded, C-terminal|Myc-type, basic helix-loop-helix (bHLH) domain|PAS fold-3|PAS fold|PAS domain superfamily|Helix-loop-helix DNA-binding domain superfamily
Osbpl9	ENSMUSG00000028559	100273	Oxysterol-binding protein|Oxysterol-binding protein, conserved site|Oxysterol-binding protein superfamily|Pleckstrin homology domain|PH-like domain superfamily|
Dync2h1	ENSMUSG00000047193	110350	AAA+ ATPase domain|Dynein heavy chain region D6 P-loop domain|Dynein heavy chain, domain-1|Dynein heavy chain, domain-2|Dynein heavy chain, AAA module D4|Dynein heavy chain, coiled coil stalk|P-loop containing nucleoside triphosphate hydrolase|Dynein heav
Kcnh7	ENSMUSG00000059742	170738	PAS domain|Cyclic nucleotide-binding domain|Potassium channel, voltage-dependent, EAG/ELK/ERG|Potassium channel, voltage-dependent, ERG|Ion transport domain|RmlC-like jelly roll fold|Cyclic nucleotide-binding-like|Voltage-dependent channel domain superfam
Tacc2	ENSMUSG00000030852	57752	TACC family||Transforming acidic coiled-coil-containing protein, C-terminal
Ppp1r16b	ENSMUSG00000037754	228852	Ankyrin repeat|Protein phosphatase 1, regulatory subunit 16A/B|Ankyrin repeat-containing domain|Ankyrin repeat-containing domain superfamily
Abhd2	ENSMUSG00000039202	54608	Alpha/beta hydrolase fold-1|AB hydrolase 4, conserved site|AB hydrolase 4 family|Alpha/Beta hydrolase fold
Tox	ENSMUSG00000041272	252838	High mobility group box domain|High mobility group box domain superfamily
Trhde	ENSMUSG00000050663	237553	Peptidase M1, alanine aminopeptidase/leukotriene A4 hydrolase|Peptidase M1, membrane alanine aminopeptidase|Pyroglutamyl-peptidase II|ERAP1-like C-terminal domain|Aminopeptidase N-type|Aminopeptidase N-like , N-terminal
Col4a6	ENSMUSG00000116510	94216	Collagen IV, non-collagenous|Collagen triple helix repeat|C-type lectin fold|Collagen IV, non-collagenous domain superfamily
Rn45s	--	--	--
Rreb1	ENSMUSG00000039087	68750	|Zinc finger C2H2-type|Zinc finger C2H2 superfamily
Kif21a	ENSMUSG00000022629	16564	WD40 repeat|Kinesin motor domain|WD40/YVTN repeat-like-containing domain superfamily|WD40-repeat-containing domain|WD40 repeat, conserved site|Kinesin motor domain, conserved site|P-loop containing nucleoside triphosphate hydrolase|Kinesin-like protein|WD
Polr3b	ENSMUSG00000034453	70428	DNA-directed RNA polymerase, subunit 2, hybrid-binding domain|RNA polymerase, beta subunit, conserved site|RNA polymerase Rpb2, domain 7|RNA polymerase Rpb2, domain 2|RNA polymerase, beta subunit, protrusion|RNA polymerase Rpb2, domain 3|RNA polymerase Rp
A330033J07Rik	--	--	--
Gm21119_1	--	--	--
Vac14	ENSMUSG00000010936	234729	|Armadillo-like helical|Armadillo-type fold|Vacuolar protein 14 C-terminal Fig4-binding domain|Vacuole morphology and inheritance protein 14
Rab31	ENSMUSG00000056515	106572	Small GTPase|Small GTP-binding protein domain|P-loop containing nucleoside triphosphate hydrolase
Gm5795_2	--	--	--
Col22a1	ENSMUSG00000079022	69700	Collagen triple helix repeat|Laminin G domain|von Willebrand factor, type A|Concanavalin A-like lectin/glucanase domain superfamily|von Willebrand factor A-like domain superfamily
Trappc12	ENSMUSG00000020628	217449	Tetratricopeptide-like helical domain superfamily|Tetratricopeptide repeat-containing domain|Tetratricopeptide repeat|
Rai14	ENSMUSG00000022246	75646	Ankyrin repeat|Ankyrin repeat-containing domain|Ankyrin repeat-containing domain superfamily|Ankycorbin
Pcbp3	ENSMUSG00000001120	59093	K Homology domain|K Homology domain, type 1|K Homology domain, type 1 superfamily|
Nhs	ENSMUSG00000059493	195727	Nance-Horan syndrome protein family
Pik3ap1	ENSMUSG00000025017	83490	DBB domain|Toll/interleukin-1 receptor homology (TIR) domain superfamily|PIK3AP1, Toll/interleukin-1 receptor domain
Ugt1a10	ENSMUSG00000090165	394430	UDP-glucuronosyl/UDP-glucosyltransferase|UDP-glycosyltransferase family, conserved site
Dopey2	--	--	--
Obscn	ENSMUSG00000061462	380698	Protein kinase domain|Immunoglobulin subtype 2|Immunoglobulin subtype|Fibronectin type III|Immunoglobulin-like domain|Tyrosine-protein kinase, active site|Protein kinase-like domain superfamily|Immunoglobulin I-set|Immunoglobulin-like fold|Fibronectin typ
Sdccag8	ENSMUSG00000026504	76816	Serologically defined colon cancer antigen 8|
Fli1	ENSMUSG00000016087	14247	Ets domain|Pointed domain|Sterile alpha motif/pointed domain superfamily|Friend leukemia integration 1 transcription factor, pointed domain|Friend leukemia integration 1 transcription factor|Winged helix-like DNA-binding domain superfamily|Winged helix DN
Cdh20	ENSMUSG00000050840	23836	Cadherin, cytoplasmic domain|Cadherin-like|Cadherin-like superfamily|Cadherin conserved site|Catenin binding domain superfamily|Cadherin
Pkd1l2	ENSMUSG00000034416	76645	GPS motif|D-galactoside/L-rhamnose binding SUEL lectin domain|PLAT/LH2 domain|C-type lectin-like|PKD/REJ-like domain|Polycystic kidney disease type 2 protein|Polycystin cation channel, PKD1/PKD2|REJ domain|C-type lectin-like/link domain superfamily|C-type
Palm2	--	--	--
Far2	ENSMUSG00000030303	330450	Male sterility, NAD-binding|Fatty acyl-CoA reductase|Fatty acyl-CoA reductase, C-terminal|NAD(P)-binding domain superfamily
Atp6v1c2	ENSMUSG00000020566	68775	ATPase, V1 complex, subunit C|Vacuolar ATP synthase subunit C superfamily|
Bsn	ENSMUSG00000032589	12217	Zinc finger, piccolo-type|Zinc finger, FYVE/PHD-type|Zinc finger, RING/FYVE/PHD-type|Protein bassoon
Pappa2	ENSMUSG00000073530	23850	Sushi/SCR/CCP domain|Notch domain|LamG-like jellyroll fold|Peptidase M43, pregnancy-associated plasma-A|Myxococcus cysteine-rich repeat|Concanavalin A-like lectin/glucanase domain superfamily|Pappalysin-2|Sushi/SCR/CCP superfamily|Fibronectin type III sup
Klra15	--	--	--
Klra22	--	--	--
Tcf7l1	ENSMUSG00000055799	21415	High mobility group box domain|CTNNB1 binding, N-teminal|Transcription factor TCF/LEF|Catenin binding domain superfamily|Transcription factor 7-like 1|High mobility group box domain superfamily
Pag1	ENSMUSG00000027508	94212	Phosphoprotein associated with glycosphingolipid-enriched microdomains 1
Nmnat3	ENSMUSG00000032456	74080	Cytidyltransferase-like domain|Rossmann-like alpha/beta/alpha sandwich fold|Nicotinate/nicotinamide nucleotide adenylyltransferase
Sh3rf1	ENSMUSG00000031642	59009	SH3 domain|Zinc finger, RING-type|Zinc finger, RING/FYVE/PHD-type|Zinc finger, RING-type, conserved site|E3 ubiquitin-protein ligase SH3RF1/SH3RF3|E3 ubiquitin-protein ligase SH3RF1, second SH3 domain|SH3RF1/SH3RF3, fourth SH3 domain|SH3-like domain super
Hs6st2	ENSMUSG00000062184	50786	Sulfotransferase|Heparan sulphate 6-sulfotransferase/Protein-tyrosine sulfotransferase|P-loop containing nucleoside triphosphate hydrolase
Sv2c	ENSMUSG00000051111	75209	Pentapeptide repeat|Major facilitator, sugar transporter-like|Sugar transporter, conserved site|Major facilitator superfamily|Major facilitator superfamily domain|Synaptic vesicle protein SV2|MFS transporter superfamily
Pard6g	ENSMUSG00000056214	93737	PB1 domain|PDZ domain|Partitioning defective protein 6, PB1 domain|Partitioning defective 6 homologue gamma|PDZ superfamily
Cacnb4	ENSMUSG00000017412	12298	Voltage-dependent calcium channel, L-type, beta subunit|SH3 domain|Voltage-dependent calcium channel, L-type, beta-3 subunit|Guanylate kinase/L-type calcium channel beta subunit|P-loop containing nucleoside triphosphate hydrolase|SH3-like domain superfami
Ctnnbl1	ENSMUSG00000027649	66642	Armadillo-like helical|Beta-catenin-like protein 1, N-terminal|Armadillo-type fold|Beta-catenin-like protein 1
Pced1b	ENSMUSG00000044250	239647	PC-Esterase
Mbd5	ENSMUSG00000036792	109241	Methyl-CpG DNA binding|DNA-binding domain superfamily|Methyl-CpG-binding domain protein 5/6||PWWP domain
Tll2	ENSMUSG00000025013	24087	EGF-type aspartate/asparagine hydroxylation site|EGF-like domain|CUB domain|Peptidase M12A|EGF-like calcium-binding domain|Peptidase, metallopeptidase|Bone morphogenetic protein 1/tolloid-like protein|EGF-like calcium-binding, conserved site|Metallopeptid
Cgnl1	ENSMUSG00000032232	68178	Myosin tail
Gadl1	ENSMUSG00000056880	73748	Pyridoxal phosphate-dependent decarboxylase|Pyridoxal phosphate-dependent transferase, major domain|Pyridoxal phosphate-dependent transferase|Pyridoxal-phosphate binding site|Acidic amino acid decarboxylase GADL1
Adamts3	ENSMUSG00000043635	330119	Thrombospondin type-1 (TSP1) repeat|Peptidase M12B, ADAM/reprolysin|Peptidase M12B, propeptide|ADAM-TS Spacer 1|PLAC|ADAMTS/ADAMTS-like|Metallopeptidase, catalytic domain superfamily|Thrombospondin type-1 (TSP1) repeat superfamily|ADAM cysteine-rich domai
Loxhd1	ENSMUSG00000032818	240411	PLAT/LH2 domain|PLAT/LH2 domain superfamily|Catalase core domain superfamily
Rcan2	ENSMUSG00000039601	53901	Calcipressin|Nucleotide-binding alpha-beta plait domain superfamily|Calcipressin-2|RNA-binding domain superfamily|Calcipressin-2, RNA recognition motif|
Tbl1xr1	ENSMUSG00000027630	81004	WD40 repeat|LIS1 homology motif|WD40/YVTN repeat-like-containing domain superfamily|WD40-repeat-containing domain|WD40 repeat, conserved site|G-protein beta WD-40 repeat|WD40-repeat-containing domain superfamily|
9130011E15Rik	--	--	--
Myo18a	ENSMUSG00000000631	360013	Unconventional myosin-XVIIIa|IQ motif, EF-hand binding site|PDZ domain|Myosin head, motor domain|Myosin tail|Myosin, N-terminal, SH3-like|Myosin IQ motif-containing domain superfamily|P-loop containing nucleoside triphosphate hydrolase|PDZ superfamily|Cla
Gabrb3	ENSMUSG00000033676	14402	Gamma-aminobutyric-acid A receptor, beta subunit|Gamma-aminobutyric acid A receptor/Glycine receptor alpha|Neurotransmitter-gated ion-channel transmembrane domain|Neurotransmitter-gated ion-channel|Neurotransmitter-gated ion-channel ligand-binding domain|
Ispd	--	--	--
Phlpp1	ENSMUSG00000044340	98432	Leucine-rich repeat|Pleckstrin homology domain|PPM-type phosphatase domain|Leucine-rich repeat, typical subtype|PH-like domain superfamily|Leucine-rich repeat domain superfamily|PPM-type phosphatase domain superfamily
Corin	ENSMUSG00000005220	53419	SRCR domain|Serine proteases, trypsin domain|Low-density lipoprotein (LDL) receptor class A repeat|Peptidase S1, PA clan|Atrial natriuretic peptide-converting enzyme corin|SRCR-like domain|Frizzled domain|Low-density lipoprotein (LDL) receptor class A, co
Tanc2	ENSMUSG00000053580	77097	|Ankyrin repeat|Tetratricopeptide-like helical domain superfamily|Tetratricopeptide repeat-containing domain|Tetratricopeptide repeat|Ankyrin repeat-containing domain|P-loop containing nucleoside triphosphate hydrolase|Ankyrin repeat-containing domain sup
Cacna2d4	ENSMUSG00000041460	319734	von Willebrand factor, type A|VWA N-terminal|Voltage-dependent calcium channel, alpha-2/delta subunit, conserved region|von Willebrand factor A-like domain superfamily
Gtdc1	ENSMUSG00000036890	227835	Glycosyl transferase, family 1|Glycosyltransferase family 1, N-terminal
Slc24a2	ENSMUSG00000037996	76376	Sodium/potassium/calcium exchanger|Sodium/calcium exchanger membrane region|Sodium/potassium/calcium exchanger 2
Gucy1a2	ENSMUSG00000041624	234889	Adenylyl cyclase class-3/4/guanylyl cyclase|Heme NO-binding|Haem NO binding associated|Adenylyl cyclase class-4/guanylyl cyclase, conserved site|NO signalling/Golgi transport ligand-binding domain superfamily|Nucleotide cyclase|H-NOX domain superfamily|Ha
Gphn	ENSMUSG00000047454	268566	MoaB/Mog domain|MoeA, N-terminal and linker domain|MoeA, C-terminal, domain IV|Molybdenum cofactor biosynthesis, conserved site|MoeA, N-terminal and linker domain superfamily|MoaB/Mog-like domain superfamily|MoeA, C-terminal, domain IV superfamily|Molybdo
Myo1e	ENSMUSG00000032220	71602	|IQ motif, EF-hand binding site|SH3 domain|Myosin head, motor domain|Class I myosin tail homology domain|P-loop containing nucleoside triphosphate hydrolase|Unconventional myosin-Ie/If, SH3 domain|SH3-like domain superfamily|Class I myosin, motor domain|K
Lrp5	ENSMUSG00000024913	16973	LDLR class B repeat|EGF-like domain|Low-density lipoprotein (LDL) receptor class A repeat|Six-bladed beta-propeller, TolB-like|Low density lipoprotein receptor-related protein 5/6|Low-density lipoprotein (LDL) receptor class A, conserved site|LDL receptor
D630045J12Rik	ENSMUSG00000063455	330286	Protein of unknown function DUF3827
Ksr1	ENSMUSG00000018334	16706	Protein kinase domain|Serine-threonine/tyrosine-protein kinase, catalytic domain|Protein kinase C-like, phorbol ester/diacylglycerol-binding domain|Serine/threonine-protein kinase, active site|Protein kinase-like domain superfamily|Sterile alpha motif/poi
Tcf12	ENSMUSG00000032228	21406	Myc-type, basic helix-loop-helix (bHLH) domain|Helix-loop-helix DNA-binding domain superfamily|
Nek6	ENSMUSG00000026749	59126	Protein kinase domain|Serine-threonine/tyrosine-protein kinase, catalytic domain|Serine/threonine-protein kinase, active site|Protein kinase-like domain superfamily|Protein kinase, ATP binding site|
Chn1	ENSMUSG00000056486	108699	Rho GTPase-activating protein domain|SH2 domain|Protein kinase C-like, phorbol ester/diacylglycerol-binding domain|Rho GTPase activation protein|Chimaerin|Diacylglycerol/phorbol-ester binding|Chimaerin, SH2 domain|SH2 domain superfamily|Chimaerin, RhoGAP
Atp10b	ENSMUSG00000055415	319767	P-type ATPase|P-type ATPase, subfamily IV|P-type ATPase, A domain superfamily|P-type ATPase, phosphorylation site|HAD superfamily|P-type ATPase, transmembrane domain superfamily|P-type ATPase, cytoplasmic domain N|Probable phospholipid-transporting ATPase
Fam135b	ENSMUSG00000036800	70363	Domain of unknown function DUF676, lipase-like|Protein FAM135|Alpha/Beta hydrolase fold
Ppfia1	ENSMUSG00000037519	233977	Sterile alpha motif domain|Sterile alpha motif/pointed domain superfamily|LAR-interacting protein, Liprin|Liprin-alpha-1|Liprin-alpha, SAM domain repeat 1|Liprin-alpha, SAM domain repeat 2|Liprin-alpha, SAM domain repeat 3|
Ppp2r2c	ENSMUSG00000029120	269643	Protein phosphatase 2A regulatory subunit PR55|WD40 repeat|WD40/YVTN repeat-like-containing domain superfamily|Protein phosphatase 2A regulatory subunit PR55, conserved site|WD40-repeat-containing domain superfamily
Pou6f2	ENSMUSG00000009734	218030	POU-specific domain|Homeobox domain|Homeobox-like domain superfamily|Lambda repressor-like, DNA-binding domain superfamily|POU domain|POU domain, class 6, transcription factor 2|
Adam22	ENSMUSG00000040537	11496	EGF-like domain|Peptidase M12B, ADAM/reprolysin|Disintegrin domain|Peptidase M12B, propeptide|ADAM, cysteine-rich domain|EGF-like domain, extracellular|Disintegrin, conserved site|Metallopeptidase, catalytic domain superfamily|Reprolysin domain, adamalysi
Atxn2	ENSMUSG00000042605	20239	LsmAD domain|Ataxin-2, C-terminal|LSM domain superfamily|Ataxin 2, SM domain|Ataxin-2|
Ube4b	ENSMUSG00000028960	63958	U box domain|Zinc finger, RING/FYVE/PHD-type|Ubiquitin conjugation factor E4, core|
Macrod1	ENSMUSG00000036278	107227	Macro domain|Macro domain-like
Grm3	ENSMUSG00000003974	108069	GPCR, family 3, metabotropic glutamate receptor|GPCR, family 3|GPCR, family 3, metabotropic glutamate receptor 3|Receptor, ligand binding region|GPCR, family 3, nine cysteines domain|GPCR family 3, C-terminal|GPCR, family 3, conserved site|Periplasmic bin
Nme7	ENSMUSG00000026575	171567	|Nucleoside diphosphate kinase|Uncharacterised domain DM10|Nucleoside diphosphate kinase 7|Nucleoside diphosphate kinase-like domain|NDPK7, first NDPk domain|Nucleoside diphosphate kinase-like domain superfamily|NDPK7, second NDPk domain|Domain of unknown
Nwd2	ENSMUSG00000090061	319807	WD40 repeat|Quinoprotein alcohol dehydrogenase-like superfamily|WD40/YVTN repeat-like-containing domain superfamily|WD40-repeat-containing domain|WD40 repeat, conserved site|P-loop containing nucleoside triphosphate hydrolase|WD40-repeat-containing domain
Mtss1	ENSMUSG00000022353	211401	WH2 domain|IMD/I-BAR domain|AH/BAR domain superfamily|I-BAR domain containing protein MTSS1|I-BAR domain containing protein MTSS1/MTSS2
Kcnk2	ENSMUSG00000037624	16526	Two pore domain potassium channel|Two pore domain potassium channel, TREK|Potassium channel domain|
Xxylt1	ENSMUSG00000047434	268880	Glycosyl transferase, family 8|Nucleotide-diphospho-sugar transferases|Xyloside xylosyltransferase 1
Iqck	ENSMUSG00000073856	434232	|IQ motif, EF-hand binding site|IQ domain-containing protein K
Deptor	ENSMUSG00000022419	97998	DEP domain|PDZ domain|PDZ superfamily|Winged helix-like DNA-binding domain superfamily|Winged helix DNA-binding domain superfamily|DEP domain-containing mTOR-interacting protein, DEP domain 1|DEP domain-containing mTOR-interacting protein, DEP domain 2|DE
Ptpn13	ENSMUSG00000034573	19249	|PTP type protein phosphatase|FERM domain|Tyrosine specific protein phosphatases domain|PDZ domain|Protein-tyrosine phosphatase, catalytic|KIND domain|PH-like domain superfamily|Tyrosine-protein phosphatase non-receptor type 13|FERM/acyl-CoA-binding prote
Pappa	ENSMUSG00000028370	18491	Sushi/SCR/CCP domain|Notch domain|LamG-like jellyroll fold|Peptidase M43, pregnancy-associated plasma-A|Myxococcus cysteine-rich repeat|Concanavalin A-like lectin/glucanase domain superfamily|Metallopeptidase, catalytic domain superfamily|Pappalysin-1|Sus
Ankrd12	ENSMUSG00000034647	106585	Ankyrin repeat|Ankyrin repeat-containing domain|Ankyrin repeat-containing domain superfamily|
Abcc8	ENSMUSG00000040136	20927	ATP-binding cassette subfamily C member 8|ABC transporter-like|AAA+ ATPase domain|ABC transporter type 1, transmembrane domain|ABC transporter, conserved site|P-loop containing nucleoside triphosphate hydrolase|ABC transporter type 1, transmembrane domain
Tacr1	ENSMUSG00000030043	21336	Neurokinin NK1 receptor|G protein-coupled receptor, rhodopsin-like|Neurokinin receptor|GPCR, rhodopsin-like, 7TM
Grm4	ENSMUSG00000063239	268934	GPCR, family 3, metabotropic glutamate receptor|GPCR, family 3|GPCR, family 3, metabotropic glutamate receptor 4|Receptor, ligand binding region|GPCR, family 3, nine cysteines domain|GPCR family 3, C-terminal|GPCR, family 3, conserved site|Periplasmic bin
2610035D17Rik	--	--	--
Ubr2	ENSMUSG00000023977	224826	Zinc finger, UBR-type|Adaptor protein ClpS, core|Ribosomal protein L7/L12, C-terminal/adaptor protein ClpS-like|Winged helix DNA-binding domain superfamily|E3 ubiquitin-protein ligase UBR1-like|E3 ubiquitin-protein ligase ELL-like|
Edil3	ENSMUSG00000034488	13612	EGF-type aspartate/asparagine hydroxylation site|Coagulation factor 5/8 C-terminal domain|EGF-like domain|EGF-like calcium-binding domain|Galactose-binding-like domain superfamily|EGF-like, conserved site|EGF-like calcium-binding, conserved site|EGF-like
Hip1	ENSMUSG00000039959	215114	I/LWEQ domain|ENTH/VHS|AP180 N-terminal homology (ANTH) domain|ENTH domain|Sla2 family|Huntingtin-interacting protein 1|Huntingtin-interacting protein 1, clathrin-binding domain|I/LWEQ domain superfamily|
Peak1	ENSMUSG00000074305	244895	Protein kinase domain|Tyrosine-protein kinase, active site|Protein kinase-like domain superfamily|
Jak1	ENSMUSG00000028530	16451	FERM domain|Protein kinase domain|SH2 domain|Serine-threonine/tyrosine-protein kinase, catalytic domain|Tyrosine-protein kinase, active site|Protein kinase-like domain superfamily|Tyrosine-protein kinase, non-receptor Jak/Tyk2|Protein kinase, ATP binding
Arid5b	ENSMUSG00000019947	71371	ARID DNA-binding domain|AT-rich interactive domain-containing protein 5B|ARID DNA-binding domain superfamily|Bromo adjacent homology (BAH) domain superfamily|
Dnajc1	ENSMUSG00000026740	13418	SANT/Myb domain|Homeobox-like domain superfamily|SANT domain|DnaJ domain|Myb-like domain|DnaJ domain, conserved site|Chaperone J-domain superfamily|
Disp1	ENSMUSG00000030768	68897	Sterol-sensing domain|Protein patched/dispatched|
Arhgap28	ENSMUSG00000024043	268970	Rho GTPase-activating protein domain|Rho GTPase activation protein|
Atxn10	ENSMUSG00000016541	54138	Armadillo-like helical|Armadillo-type fold|Ataxin-10 domain
Phkb	ENSMUSG00000036879	102093	|Phosphorylase kinase alpha/beta subunit|Six-hairpin glycosidase superfamily|GH15-like domain
Pde8a	ENSMUSG00000025584	18584	PAS domain|3'5'-cyclic nucleotide phosphodiesterase, catalytic domain|HD/PDEase domain|3'5'-cyclic nucleotide phosphodiesterase|3'5'-cyclic nucleotide phosphodiesterase, conserved site|PAS domain superfamily|3'5'-cyclic nucleotide phosphodiesterase, catal
Elfn1	ENSMUSG00000048988	243312	Cysteine-rich flanking region, C-terminal|Leucine-rich repeat|Leucine-rich repeat, typical subtype|Leucine-rich repeat domain superfamily
Trim2	ENSMUSG00000027993	80890	B-box-type zinc finger|NHL repeat|Filamin/ABP280 repeat|Zinc finger, RING-type|B-box, C-terminal|Six-bladed beta-propeller, TolB-like|NHL repeat, subgroup|Zinc finger, RING/FYVE/PHD-type|Immunoglobulin-like fold|Immunoglobulin E-set|Filamin/ABP280 repeat-
Eif2ak4	ENSMUSG00000005102	27103	Protein kinase domain|RWD domain|Serine/threonine-protein kinase, active site|Protein kinase-like domain superfamily|Ubiquitin-conjugating enzyme/RWD-like|eIF-2-alpha kinase Gcn2|Protein kinase, ATP binding site|Histidyl tRNA synthetase-related domain|Ant
Trps1	ENSMUSG00000038679	83925	Zinc finger, GATA-type|Zinc finger C2H2-type|Zinc finger, NHR/GATA-type|Transcription factor TRPS1|Zinc finger C2H2 superfamily
Rapgef6	ENSMUSG00000037533	192786	Ras-associating (RA) domain|Cyclic nucleotide-binding domain|Ras-like guanine nucleotide exchange factor, N-terminal|PDZ domain|Ras guanine-nucleotide exchange factors catalytic domain|Ras-like guanine nucleotide exchange factor|RmlC-like jelly roll fold|
Dock5	ENSMUSG00000044447	68813	SH3 domain|Dedicator of cytokinesis, C-terminal|Armadillo-type fold|Dedicator of cytokinesis|DHR-1 domain|DHR-2 domain|Dedicator of cytokinesis protein 1/5|Dedicator of cytokinesis, N-terminal domain|C2 domain superfamily|SH3-like domain superfamily|Dedic
Gramd1b	ENSMUSG00000040111	235283	VASt domain|GRAM domain|PH-like domain superfamily
Ccdc148	ENSMUSG00000036641	227933	Coiled-coil domain-containing protein CCDC148/CCDC112
Ston2	ENSMUSG00000020961	108800	Stonin homology|Stonin|Stonin-2, N-terminal|Mu homology domain|Stonin-2|AP-2 complex subunit mu, C-terminal superfamily
Slc4a10	ENSMUSG00000026904	94229	Bicarbonate transporter, eukaryotic|Sodium bicarbonate cotransporter|Bicarbonate transporter, C-terminal|Band 3 cytoplasmic domain|Phosphotransferase/anion transporter
Prex1	ENSMUSG00000039621	277360	Dbl homology (DH) domain|DEP domain|Guanine-nucleotide dissociation stimulator, CDC24, conserved site|PDZ domain|Pleckstrin homology domain|PH-like domain superfamily|Dbl homology (DH) domain superfamily|PDZ superfamily|Winged helix-like DNA-binding domai
Mob3b	ENSMUSG00000073910	214944	MOB kinase activator family|MOB kinase activator superfamily
Hs2st1	ENSMUSG00000040151	23908	Sulfotransferase|Heparan sulphate 2-O-sulfotransferase|P-loop containing nucleoside triphosphate hydrolase|
Mgll	ENSMUSG00000033174	23945	Alpha/beta hydrolase fold-1|Serine aminopeptidase, S33|Alpha/Beta hydrolase fold|
Pax5	ENSMUSG00000014030	18507	Paired domain|Homeobox-like domain superfamily|Paired-box protein 2 C-terminal|Winged helix-like DNA-binding domain superfamily|Paired DNA-binding domain|PAX family|
Nxph1	ENSMUSG00000046178	18231	Neurexophilin|Neurexophilin/NXPE
Mark1	ENSMUSG00000026620	226778	Protein kinase domain|Kinase associated domain 1 (KA1)|Serine/threonine-protein kinase, active site|Protein kinase-like domain superfamily|Ubiquitin-associated domain|Protein kinase, ATP binding site|KA1 domain/Ssp2, C-terminal
Snx24	ENSMUSG00000024535	69226	Phox homologous domain|PX domain superfamily
Arhgap22	ENSMUSG00000063506	239027	|Rho GTPase-activating protein domain|Pleckstrin homology domain|Rho GTPase activation protein|PH-like domain superfamily
Gm15085_4	--	--	--
Ott_4	--	--	--
Arhgef11	ENSMUSG00000041977	213498	Dbl homology (DH) domain|Guanine-nucleotide dissociation stimulator, CDC24, conserved site|PDZ domain|Pleckstrin homology domain|PH-like domain superfamily|Regulator of G protein signalling-like domain|RGS domain|Rho guanine nucleotide exchange factor 11|
Ppfibp2	ENSMUSG00000036528	19024	Sterile alpha motif domain|Sterile alpha motif/pointed domain superfamily|LAR-interacting protein, Liprin|Liprin-beta-2|Liprin-beta, SAM domain repeat 1|Liprin-beta, SAM domain repeat 2|Liprin-beta, SAM domain repeat 3|Intermediate filament, rod domain, c
Nol4	ENSMUSG00000041923	319211	Nucleolar protein 4|Nucleolar protein 4 family
Tubgcp3	ENSMUSG00000000759	259279	|Gamma-tubulin complex component protein|Gamma tubulin complex component, C-terminal|Gamma tubulin complex component protein, N-terminal
Fam178b	ENSMUSG00000046337	381337	FAM178 family|
Helz	ENSMUSG00000020721	78455	Zinc finger, CCCH-type|P-loop containing nucleoside triphosphate hydrolase|Zinc finger, CCCH-type superfamily|DNA2/NAM7 helicase, AAA domain|DNA2/NAM7 helicase-like, AAA domain
Ppfibp1	ENSMUSG00000016487	67533	Sterile alpha motif domain|Sterile alpha motif/pointed domain superfamily|LAR-interacting protein, Liprin|Liprin-beta-1|Liprin-beta, SAM domain repeat 1|Liprin-beta, SAM domain repeat 2|Liprin-beta, SAM domain repeat 3|Intermediate filament, rod domain, c
Auh	ENSMUSG00000021460	11992	|Enoyl-CoA hydratase/isomerase|Enoyl-CoA hydratase, C-terminal|Enoyl-CoA hydratase/isomerase, conserved site|ClpP/crotonase-like domain superfamily
Cdk5rap2	ENSMUSG00000039298	214444	Centrosomin, N-terminal motif 1|CDK5 regulatory subunit-associated protein 2|
Mageb18	ENSMUSG00000067649	215641	MAGE homology domain|Melanoma associated antigen, N-terminal|Melanoma-associated antigen|MAGE homology domain, winged helix WH1 motif|MAGE homology domain, winged helix WH2 motif
Fig4	ENSMUSG00000038417	103199	SAC domain|Polyphosphoinositide phosphatase Fig4-like
Parn	ENSMUSG00000022685	74108	R3H domain|Ribonuclease CAF1|Ribonuclease H-like superfamily|Nucleotide-binding alpha-beta plait domain superfamily|Poly(A)-specific ribonuclease, RNA-binding|PARN, R3H domain|RNA-binding domain superfamily|Ribonuclease H superfamily|R3H domain superfamil
Shc3	ENSMUSG00000021448	20418	SH2 domain|Phosphotyrosine interaction domain, Shc-like|PTB/PI domain|PH-like domain superfamily|SHC-transforming protein 3|SH2 adaptor protein C, SH2 domain|SH2 domain superfamily
Mir6362	--	--	--
Uggt1	ENSMUSG00000037470	320011	UDP-glucose:Glycoprotein Glucosyltransferase|Nucleotide-diphospho-sugar transferases|Glucosyltransferase 24, catalytic domain|UDP-glucose:glycoprotein glucosyltransferase, thioredoxin-like domain 4|UGGT, thioredoxin-like domain 3|UGGT, thioredoxin-like do
Npsr1	ENSMUSG00000043659	319239	G protein-coupled receptor, rhodopsin-like|Vasopressin receptor|GPCR, rhodopsin-like, 7TM|Neuropeptide S receptor
Hs3st2	ENSMUSG00000046321	195646	Sulfotransferase domain|P-loop containing nucleoside triphosphate hydrolase|Heparan sulfate sulfotransferase
Bbx	ENSMUSG00000022641	70508	High mobility group box domain|HMG box transcription factor BBX, domain of unknown function DUF2028|High mobility group box domain superfamily
Chd9	ENSMUSG00000056608	109151	SNF2-related, N-terminal domain|Chromo/chromo shadow domain|Helicase, C-terminal|BRK domain|Helicase superfamily 1/2, ATP-binding domain|Chromo-like domain superfamily|Chromo domain|P-loop containing nucleoside triphosphate hydrolase|BRK domain superfamil
Mypn	ENSMUSG00000020067	68802	Immunoglobulin subtype 2|Immunoglobulin subtype|Immunoglobulin-like domain|Immunoglobulin I-set|Immunoglobulin-like fold|Immunoglobulin-like domain superfamily|Basigin-like
Col4a2	ENSMUSG00000031503	12827	Collagen IV, non-collagenous|Collagen triple helix repeat|C-type lectin fold|Collagen IV, non-collagenous domain superfamily
Rab37	ENSMUSG00000020732	58222	Small GTPase|Small GTP-binding protein domain|P-loop containing nucleoside triphosphate hydrolase
Vps53	ENSMUSG00000017288	68299	Vps53-like, N-terminal|Vacuolar protein sorting-associated protein 53|
Bank1	ENSMUSG00000037922	242248	DBB domain|Ankyrin repeat-containing domain|Ankyrin repeat-containing domain superfamily|Toll/interleukin-1 receptor homology (TIR) domain superfamily|PIK3AP1, Toll/interleukin-1 receptor domain
Parm1	ENSMUSG00000034981	231440	Prostate androgen-regulated mucin-like protein 1
Znrf3	ENSMUSG00000041961	407821	Zinc finger, RING-type|Zinc finger, RING/FYVE/PHD-type|ZNRF-3, ectodomain
Sgip1	ENSMUSG00000028524	73094	Muniscin C-terminal|Mu homology domain|AP-2 complex subunit mu, C-terminal superfamily|SGIP1, mu-homology domain|
Nsf	ENSMUSG00000034187	18195	CDC48, N-terminal subdomain|AAA+ ATPase domain|ATPase, AAA-type, core|ATPase, AAA-type, conserved site|CDC48, domain 2|Aspartate decarboxylase-like domain superfamily|P-loop containing nucleoside triphosphate hydrolase|CDC48 domain 2-like superfamily|Vesi
Kdm4b	ENSMUSG00000024201	193796	Zinc finger, PHD-type|Tudor domain|JmjC domain|JmjN domain|Zinc finger, FYVE/PHD-type|Zinc finger, RING/FYVE/PHD-type|Extended PHD (ePHD) domain|Lysine-specific demethylase 4, Tudor domain
Slc9a7	ENSMUSG00000037341	236727	Cation/H+ exchanger|Cation/H+ exchanger, CPA1 family|Na+/H+ exchanger, isoform 6/7/9|Na+/H+ exchanger
Afap1l2	ENSMUSG00000025083	226250	Pleckstrin homology domain|PH-like domain superfamily|Actin-filament associated protein|Actin filament-associated protein 1-like 2|
Ica1	ENSMUSG00000062995	15893	|Islet cell autoantigen Ica1, C-terminal|Arfaptin homology (AH) domain|Islet cell autoantigen 1/Ica1-like|AH/BAR domain superfamily|Islet cell autoantigen 1
Ptprj	ENSMUSG00000025314	19271	PTP type protein phosphatase|Tyrosine specific protein phosphatases domain|Protein-tyrosine phosphatase, catalytic|Fibronectin type III|Immunoglobulin-like fold|Protein-tyrosine phosphatase, active site|Protein-tyrosine phosphatase-like|Fibronectin type I
Usp20	ENSMUSG00000026854	74270	Peptidase C19, ubiquitin carboxyl-terminal hydrolase|Zinc finger, UBP-type|Peptidase C19, ubiquitin-specific peptidase, DUSP domain|Zinc finger, RING/FYVE/PHD-type|Ubiquitin specific protease, conserved site|Ubiquitin specific protease domain|DUSP-like su
Cntln	ENSMUSG00000038070	338349	Centlein
Cacna1h	ENSMUSG00000024112	58226	Voltage-dependent calcium channel, T-type, alpha-1 subunit|Ion transport domain|Voltage-dependent channel domain superfamily|Voltage-gated cation channel calcium and sodium||Voltage-dependent calcium channel, T-type, alpha-1I subunit
Trpc5	ENSMUSG00000041710	22067	Ankyrin repeat|Transient receptor potential channel, canonical|Transient receptor potential channel, canonical 5|Ion transport domain|Transient receptor ion channel domain|Ankyrin repeat-containing domain|Ankyrin repeat-containing domain superfamily
Acot7	ENSMUSG00000028937	70025	Thioesterase domain|HotDog domain superfamily|Hotdog acyl-CoA thioesterase (ACOT)-type domain|Cytosolic acyl coenzyme A thioester hydrolase
Ebf2	ENSMUSG00000022053	13592	IPT domain|Transcription factor COE|Immunoglobulin-like fold|Immunoglobulin E-set|Transcription factor COE, conserved site|Transcription factor COE, DNA-binding domain|Transcription factor COE, helix-loop-helix domain|Helix-loop-helix DNA-binding domain s
Pde3a	ENSMUSG00000041741	54611	3'5'-cyclic nucleotide phosphodiesterase, catalytic domain|HD/PDEase domain|3'5'-cyclic nucleotide phosphodiesterase, conserved site|3'5'-cyclic nucleotide phosphodiesterase, catalytic domain superfamily
Zbtb40	ENSMUSG00000060862	230848	BTB/POZ domain|SKP1/BTB/POZ domain superfamily|Zinc finger C2H2-type|Zinc finger and BTB domain-containing protein 40|Zinc finger C2H2 superfamily
Aldh7a1	ENSMUSG00000053644	110695	Aldehyde dehydrogenase domain|Aldehyde/histidinol dehydrogenase|Aldehyde dehydrogenase, N-terminal|Aldehyde dehydrogenase, C-terminal|Aldehyde dehydrogenase, glutamic acid active site|
Inpp5d	ENSMUSG00000026288	16331	Inositol polyphosphate-related phosphatase|SH2 domain|Endonuclease/exonuclease/phosphatase|Endonuclease/exonuclease/phosphatase superfamily|SH2 domain superfamily|
Pepd	ENSMUSG00000063931	18624	Peptidase M24|Peptidase M24B, X-Pro dipeptidase/aminopeptidase P, conserved site|Aminopeptidase P, N-terminal|Creatinase/Aminopeptidase P/Spt16, N-terminal|Creatinase/aminopeptidase-like|
Ccdc88c	ENSMUSG00000021182	68339	Calponin homology domain|Protein Daple|CH domain superfamily
Dlg1	ENSMUSG00000022770	13383	SH3 domain|PDZ domain|L27 domain|Guanylate kinase-like domain|Guanylate kinase/L-type calcium channel beta subunit|L27-1|Disks large 1-like|PDZ-associated domain of NMDA receptors|Disks large homologue 1, N-terminal PEST domain|Guanylate kinase, conserved
Galnt7	ENSMUSG00000031608	108150	Ricin B, lectin domain|Glycosyltransferase 2-like|Nucleotide-diphospho-sugar transferases|Ricin B-like lectins
9530026P05Rik	--	--	--
Camk2d	ENSMUSG00000053819	108058	Protein kinase domain|Serine/threonine-protein kinase, active site|Protein kinase-like domain superfamily|Calcium/calmodulin-dependent protein kinase II, association-domain|Protein kinase, ATP binding site|NTF2-like domain superfamily|
Bcl2	ENSMUSG00000057329	12043	Bcl2-like|Apoptosis regulator, Bcl-2 protein, BH4|Apoptosis regulator, Bcl-2/ BclX|Apoptosis regulator, Bcl-2|Apoptosis regulator, Bcl-2, BH1 motif, conserved site|Apoptosis regulator, Bcl-2, BH2 motif, conserved site|Apoptosis regulator, Bcl-2, BH3 motif
Ankrd6	ENSMUSG00000040183	140577	Ankyrin repeat|Ankyrin repeat-containing domain|Ankyrin repeat-containing domain superfamily
Wnt3	ENSMUSG00000000125	22415	Wnt|Wnt-3 protein|Wnt protein, conserved site|Wnt, C-terminal domain
Pum1	ENSMUSG00000028580	80912	Pumilio RNA-binding repeat|Armadillo-like helical|Armadillo-type fold|Pumilio homology domain|Pumilio, RNA binding domain|
Sacs	ENSMUSG00000048279	50720	Ubiquitin-like domain superfamily|Histidine kinase/HSP90-like ATPase superfamily||DnaJ domain|HEPN domain|Chaperone J-domain superfamily
Fgfr2	ENSMUSG00000030849	14183	Protein kinase domain|Serine-threonine/tyrosine-protein kinase, catalytic domain|Immunoglobulin subtype 2|Immunoglobulin subtype|Immunoglobulin-like domain|Tyrosine-protein kinase, active site|Protein kinase-like domain superfamily|Immunoglobulin I-set|Im
Lekr1	ENSMUSG00000074579	624866	Leucine-, glutamate- and lysine-rich protein 1|Dbl homology (DH) domain
Spidr	ENSMUSG00000041974	224008	Domain of unknown function DUF4502|Domain of unknown function DUF4503
Ccdc60	ENSMUSG00000043913	269693	Protein of unknown function DUF4698
C2cd3	ENSMUSG00000047248	277939	C2 domain|C2 domain superfamily|C2CD3, C2 domain|
Dcaf5	ENSMUSG00000049106	320808	WD40 repeat|WD40/YVTN repeat-like-containing domain superfamily|WD40-repeat-containing domain|WD40-repeat-containing domain superfamily
Zzef1	ENSMUSG00000055670	195018	Zinc finger, ZZ-type|EF-hand domain|APC10/DOC domain|Galactose-binding-like domain superfamily|EF-hand domain pair|Zinc finger ZZ-type and EF-hand domain-containing protein 1|ZZEF1, zinc finger, ZZ-type|Zinc finger, ZZ-type superfamily
Man2a1	ENSMUSG00000024085	17158	Glycoside hydrolase family 38, N-terminal domain|Galactose mutarotase-like domain superfamily|Glycoside hydrolase/deacetylase, beta/alpha-barrel|Glycosyl hydrolase family 38, C-terminal|Glycosyl hydrolase, all-beta|Glycoside hydrolase family 38, central d
Nalcn	ENSMUSG00000000197	338370	Ion transport domain|Voltage-dependent channel domain superfamily|Sodium leak channel non-selective protein
Prkar1b	ENSMUSG00000025855	19085	Cyclic nucleotide-binding domain|cAMP-dependent protein kinase regulatory subunit, dimerization-anchoring domain|cAMP-dependent protein kinase regulatory subunit|RmlC-like jelly roll fold|Cyclic nucleotide-binding, conserved site|Cyclic nucleotide-binding
Kcnn3	ENSMUSG00000000794	140493	Calmodulin-binding domain|Potassium channel domain|Potassium channel, calcium-activated, SK|SK, calmodulin-binding domain superfamily
Trak1	ENSMUSG00000032536	67095	|HAP1, N-terminal|Trafficking kinesin-binding protein, C-terminal
Eya4	ENSMUSG00000010461	14051	EYA domain|Eyes absent family|Eyes absent homologue 4|EYA domain superfamily|EYA domain, metazoan
Ophn1	ENSMUSG00000031214	94190	Rho GTPase-activating protein domain|Pleckstrin homology domain|Rho GTPase activation protein|PH-like domain superfamily|AH/BAR domain superfamily|
AW554918	ENSMUSG00000033632	225289	|Protein hinderin
Tasp1	ENSMUSG00000039033	75812	Peptidase T2, asparaginase 2|Nucleophile aminohydrolases, N-terminal|Threonine aspartase 1
Pcdhga1	ENSMUSG00000103144	93709	Cadherin-like|Cadherin, N-terminal|Cadherin-like superfamily|Cadherin conserved site|Protocadherin gamma-A1|Cadherin, cytoplasmic C-terminal domain|Cadherin, C-terminal catenin-binding domain
Nwd1	ENSMUSG00000048148	319555	|WD40 repeat|NACHT nucleoside triphosphatase|Quinoprotein alcohol dehydrogenase-like superfamily|WD40/YVTN repeat-like-containing domain superfamily|WD40-repeat-containing domain|WD40 repeat, conserved site|G-protein beta WD-40 repeat|Anaphase-promoting c
Syt2	ENSMUSG00000026452	20980	Synaptotagmin 1|C2 domain|Synaptotagmin|C2 domain superfamily
1700113H08Rik	ENSMUSG00000047129	76640	Protein of unknown function DUF4607
Stxbp1	ENSMUSG00000026797	20910	Sec1-like protein|Sec1-like, domain 2|Sec1-like superfamily|Sec1-like, domain 3a|Sec1-like, domain 1
Jarid2	ENSMUSG00000038518	16468	|ARID DNA-binding domain|JmjC domain|JmjN domain|Zinc finger, C5HC2-type|ARID DNA-binding domain superfamily
Eml1	ENSMUSG00000058070	68519	WD40 repeat|HELP|Quinoprotein alcohol dehydrogenase-like superfamily|WD40/YVTN repeat-like-containing domain superfamily|WD40-repeat-containing domain|WD40 repeat, conserved site|
Dnm2	ENSMUSG00000033335	13430	Dynamin central domain|Dynamin, GTPase domain|Pleckstrin homology domain|Dynamin GTPase effector|PH-like domain superfamily|Dynamin, GTPase region, conserved site|GTPase effector domain|Dynamin superfamily|Dynamin-2|P-loop containing nucleoside triphospha
Baz1a	ENSMUSG00000035021	217578	Bromodomain|Zinc finger, PHD-type|Zinc finger, FYVE/PHD-type|Zinc finger, RING/FYVE/PHD-type|WSTF/Acf1/Cbp146|Bromodomain, conserved site|DDT domain|Zinc finger, PHD-type, conserved site|Zinc finger, PHD-finger|WHIM2 domain|WHIM1 domain|Bromodomain-like s
Bmp7	ENSMUSG00000008999	12162	TGF-beta, propeptide|Transforming growth factor-beta, C-terminal|Transforming growth factor-beta-related|Transforming growth factor beta, conserved site|Cystine-knot cytokine
Zfp532	ENSMUSG00000042439	328977	Zinc finger C2H2-type|Zinc finger C2H2 superfamily|Zinc-finger C2H2-type 11|
Zmynd8	ENSMUSG00000039671	228880	PWWP domain|Bromodomain|Zinc finger, PHD-type|Zinc finger, MYND-type|Zinc finger, FYVE/PHD-type|Zinc finger, RING/FYVE/PHD-type|Zinc finger, PHD-type, conserved site|Zinc finger, PHD-finger|Protein kinase C-binding protein 1|ZMYND8/11, PWWP domain|Bromodo
Fam110b	ENSMUSG00000049119	242297	Centrosome-associated, FAM110, N-terminal domain|FAM110|Centrosome-associated, FAM110, C-terminal domain
Fnbp1	ENSMUSG00000075415	14269	FCH domain|SH3 domain|AH/BAR domain superfamily|Formin-binding protein 1|F-BAR domain|SH3-like domain superfamily|Formin-binding protein 1, F-BAR domain|FNBP1, SH3 domain
Slit2	ENSMUSG00000031558	20563	EGF-type aspartate/asparagine hydroxylation site|Leucine-rich repeat N-terminal domain|Cysteine-rich flanking region, C-terminal|EGF-like domain|Leucine-rich repeat|Laminin G domain|EGF-like calcium-binding domain|Leucine-rich repeat, typical subtype|Foll
Ralb	ENSMUSG00000004451	64143	Small GTPase|Small GTP-binding protein domain|Small GTPase superfamily, Ras-type|P-loop containing nucleoside triphosphate hydrolase|Ras-related protein Ral
Gpatch2	ENSMUSG00000039210	67769	|G-patch domain|G patch domain-containing protein 2
Gne	ENSMUSG00000028479	50798	ROK family|UDP-N-acetylglucosamine 2-epimerase domain|UDP-N-acetylglucosamine 2-epimerase,UDP-hydrolysing|ATPase, nucleotide binding domain||UDP-N-acetylglucosamine 2-epimerase WecB-like|Replication factor Mcm10, C-terminal
Cpeb3	ENSMUSG00000111861	208922	RNA recognition motif domain|Nucleotide-binding alpha-beta plait domain superfamily|Cytoplasmic polyadenylation element-binding protein, ZZ domain|Cytoplasmic polyadenylation element-binding protein|RNA-binding domain superfamily|CEBP, ZZ domain superfami
Pcdhga2	ENSMUSG00000103332	93710	Cadherin-like|Cadherin, N-terminal|Cadherin-like superfamily|Cadherin conserved site|Protocadherin gamma-A2|Cadherin, C-terminal catenin-binding domain|Cadherin, cytoplasmic C-terminal domain
Tnfrsf19	ENSMUSG00000060548	29820	TNFR/NGFR cysteine-rich region|Tumour necrosis factor receptor 19|Tumor necrosis factor receptor 19, N-terminal
Bmp6	ENSMUSG00000039004	12161	TGF-beta, propeptide|Transforming growth factor-beta, C-terminal|Transforming growth factor-beta-related|Transforming growth factor beta, conserved site|Cystine-knot cytokine
Ice1	ENSMUSG00000034525	218333	0
Stag1	ENSMUSG00000037286	20842	|STAG|Cohesin subunit Scc3/SA|Armadillo-type fold|Stromalin conservative domain
Zc3h3	ENSMUSG00000075600	223642	Zinc finger, CCCH-type|Zinc finger, CCCH-type superfamily
Txnrd2	ENSMUSG00000075704	26462	Pyridine nucleotide-disulphide oxidoreductase, class I|Pyridine nucleotide-disulphide oxidoreductase, dimerisation domain|Thioredoxin/glutathione reductase selenoprotein|Pyridine nucleotide-disulphide oxidoreductase, class I, active site|FAD/NAD-linked re
Invs	ENSMUSG00000028344	16348	IQ motif, EF-hand binding site|Ankyrin repeat|Ankyrin repeat-containing domain|Ankyrin repeat-containing domain superfamily|
Csrnp3	ENSMUSG00000044647	77771	Cysteine/serine-rich nuclear protein family|Cysteine/serine-rich nuclear protein, N-terminal domain|
Tet3	ENSMUSG00000034832	194388	2OGFeDO, oxygenase domain|Methylcytosine dioxygenase TET1/2/3|Zinc finger, CXXC-type|
Ncoa1	ENSMUSG00000020647	17977	PAS domain|Nuclear receptor coactivator, interlocking|Domain of unknown function DUF1518|Myc-type, basic helix-loop-helix (bHLH) domain|PAS fold|Nuclear receptor coactivator, Ncoa-type, interlocking|Nuclear receptor coactivator, receptor-binding domain|Nu
Foxo3	ENSMUSG00000048756	56484	Fork head domain|Fork head domain conserved site 2|FOXO protein, transactivation domain|FOXO protein, KIX-binding domain|Winged helix-like DNA-binding domain superfamily|Winged helix DNA-binding domain superfamily|
Cntn6	ENSMUSG00000030092	53870	Contactin-6|Basigin-like|Immunoglobulin subtype 2|Immunoglobulin subtype|Fibronectin type III|Immunoglobulin-like domain|Immunoglobulin I-set|Immunoglobulin-like fold|Fibronectin type III superfamily|Immunoglobulin-like domain superfamily
Armc9	ENSMUSG00000062590	78795	LIS1 homology motif|Armadillo-like helical|Armadillo-type fold|LisH domain-containing protein ARMC9|
Kat6a	ENSMUSG00000031540	244349	Zinc finger, PHD-type|Histone acetyltransferase domain, MYST-type|Linker histone H1/H5, domain H15|Zinc finger, FYVE/PHD-type|Zinc finger, RING/FYVE/PHD-type|Acyl-CoA N-acyltransferase|Zinc finger, PHD-finger|Histone acetyltransferase KAT6A|Winged helix-l
Fam21	--	--	--
Kcnb1	ENSMUSG00000050556	16500	BTB/POZ domain|Potassium channel tetramerisation-type BTB domain|Potassium channel, voltage dependent, Kv|Potassium channel, voltage dependent, Kv2|Potassium channel, voltage dependent, Kv2.1|Ion transport domain|SKP1/BTB/POZ domain superfamily|Voltage-de
Slc25a43	ENSMUSG00000037636	194744	Mitochondrial carrier protein|Mitochondrial substrate/solute carrier|Mitochondrial carrier domain superfamily
Spata17	ENSMUSG00000026611	74717	IQ motif, EF-hand binding site|P-loop containing nucleoside triphosphate hydrolase|
Cntn1	ENSMUSG00000055022	12805	Immunoglobulin subtype 2|Immunoglobulin subtype|Fibronectin type III|Immunoglobulin-like domain|Immunoglobulin I-set|Immunoglobulin|Immunoglobulin-like fold|Fibronectin type III superfamily|Immunoglobulin-like domain superfamily|Contactin-1
Stx18	ENSMUSG00000029125	71116	Syntaxin/epimorphin, conserved site|SNARE-complex protein Syntaxin-18, N-terminal|
Pclo	ENSMUSG00000061601	26875	C2 domain|PDZ domain|Zinc finger, piccolo-type|Zinc finger, FYVE/PHD-type|Zinc finger, RING/FYVE/PHD-type|Protein piccolo|C2 domain superfamily|PDZ superfamily|Piccolo, FYVE-related domain 1
Rasa3	ENSMUSG00000031453	19414	C2 domain|Zinc finger, Btk motif|Pleckstrin homology domain|Ras GTPase-activating domain|Rho GTPase activation protein|PH-like domain superfamily|Ras GTPase-activating protein, conserved site|C2 domain superfamily|RASA3, PH domain|Ras GTPase-activating pr
Dlgap4	ENSMUSG00000061689	228836	SAPAP family|Disks large-associated protein 4|
Spsb1	ENSMUSG00000039911	74646	SOCS box domain|B30.2/SPRY domain|SPRY domain|Concanavalin A-like lectin/glucanase domain superfamily|B30.2/SPRY domain superfamily|
Srrm4	ENSMUSG00000063919	68955	Serine/arginine repetitive matrix protein, C-terminal|
Kif5c	ENSMUSG00000026764	16574	Kinesin motor domain|Kinesin motor domain, conserved site|P-loop containing nucleoside triphosphate hydrolase|Kinesin-like protein|Kinesin motor domain superfamily
9430076C15Rik	--	--	--
Mcu	ENSMUSG00000009647	215999	|Calcium uniporter protein, C-terminal|MCU family
Tnrc6b	ENSMUSG00000047888	213988	Nucleotide-binding alpha-beta plait domain superfamily|Argonaute hook domain|TNRC6, PABC binding domain|Trinucleotide repeat-containing gene 6B protein|TNRC6B, RNA recognition motif|RNA-binding domain superfamily|
Atg2b	ENSMUSG00000041341	76559	Autophagy-related, C-terminal|Autophagy-related protein 2|Vacuolar protein sorting-associated protein 13, N-terminal domain
Pde2a	ENSMUSG00000110195	207728	3'5'-cyclic nucleotide phosphodiesterase, catalytic domain|GAF domain|HD/PDEase domain|3'5'-cyclic nucleotide phosphodiesterase|3'5'-cyclic nucleotide phosphodiesterase, conserved site|GAF-like domain superfamily|3'5'-cyclic nucleotide phosphodiesterase,
Tiam2	ENSMUSG00000023800	24001	Dbl homology (DH) domain|Guanine-nucleotide dissociation stimulator, CDC24, conserved site|PDZ domain|Pleckstrin homology domain|Raf-like Ras-binding|PH-like domain superfamily|Dbl homology (DH) domain superfamily|PDZ superfamily|TIAM1, CC-Ex domain|Tiam1
Xrcc5	ENSMUSG00000026187	22596	Ku70/Ku80 C-terminal arm|Ku70/Ku80, N-terminal alpha/beta|Ku70/Ku80 beta-barrel domain|Ku, C-terminal|SPOC-like, C-terminal domain superfamily|Ku80|von Willebrand factor A-like domain superfamily|Ku, C-terminal domain superfamily
Tdrd9	ENSMUSG00000054003	74691	Helicase, C-terminal|Tudor domain|Helicase-associated domain|DEAD/DEAH box helicase domain|Helicase superfamily 1/2, ATP-binding domain|P-loop containing nucleoside triphosphate hydrolase|SNase-like, OB-fold superfamily|
Mir467e	--	--	--
Myh11	ENSMUSG00000018830	17880	IQ motif, EF-hand binding site|Myosin head, motor domain|Myosin tail|Myosin, N-terminal, SH3-like|Myosin S1 fragment, N-terminal|Myosin IQ motif-containing domain superfamily|P-loop containing nucleoside triphosphate hydrolase|Kinesin motor domain superfa
Mir466d	--	--	--
Gas7	ENSMUSG00000033066	14457	FCH domain|WW domain|SH3 domain|AH/BAR domain superfamily|F-BAR domain|WW domain superfamily|SH3-like domain superfamily|GAS7, F-BAR domain|
Gnb1l	ENSMUSG00000000884	13972	WD40 repeat|WD40/YVTN repeat-like-containing domain superfamily|WD40-repeat-containing domain|WD40 repeat, conserved site|G-protein beta WD-40 repeat|WD40-repeat-containing domain superfamily|
Gm5820	--	--	--
Mpdz	ENSMUSG00000028402	17475	PDZ domain|L27 domain|L27-2|Multiple PDZ domain protein|PDZ superfamily|L27 domain superfamily
Kifc5b	ENSMUSG00000024301	16580	Kinesin motor domain|Kinesin motor domain, conserved site|P-loop containing nucleoside triphosphate hydrolase|Kinesin-like protein|Kinesin motor domain superfamily
Siah3	ENSMUSG00000091722	380918	E3 ubiquitin-protein ligase SINA-like|TRAF-like|Seven-in-absentia protein, TRAF-like domain
Slc12a8	ENSMUSG00000035506	171286	Amino acid permease/ SLC12A domain
Klf12	ENSMUSG00000072294	16597	Zinc finger C2H2-type|Krueppel-like factor 12|Zinc finger C2H2 superfamily
Pcdh11x	ENSMUSG00000034755	245578	Cadherin-like|Cadherin, N-terminal|Protocadherin|Cadherin-like superfamily|Cadherin conserved site|
Lrp6	ENSMUSG00000030201	16974	LDLR class B repeat|EGF-like domain|Low-density lipoprotein (LDL) receptor class A repeat|Six-bladed beta-propeller, TolB-like|Low density lipoprotein receptor-related protein 5/6|Low-density lipoprotein (LDL) receptor class A, conserved site|LDL receptor
Iqgap1	ENSMUSG00000030536	29875	Calponin homology domain|CH domain superfamily||IQ motif, EF-hand binding site|RasGAP protein, C-terminal|WW domain|Ras GTPase-activating domain|Rho GTPase activation protein|Ras GTPase-activating protein, conserved site|P-loop containing nucleoside triph
Dlg5	ENSMUSG00000021782	71228	Guanylate kinase/L-type calcium channel beta subunit|SH3 domain|PDZ domain|Guanylate kinase-like domain|P-loop containing nucleoside triphosphate hydrolase|Disks large homologue 5, SH3 domain|SH3-like domain superfamily|PDZ superfamily|PDZ domain 6|CARD d
Clasp2	ENSMUSG00000033392	76499	Armadillo-like helical|Armadillo-type fold|HEAT, type 2|CLASP N-terminal domain|TOG domain|
Cers6	ENSMUSG00000027035	241447	Homeobox domain|TRAM/LAG1/CLN8 homology domain|Homeobox-like domain superfamily|Sphingosine N-acyltransferase Lag1/Lac1-like
Ablim2	ENSMUSG00000029095	231148	Zinc finger, LIM-type|Villin headpiece|Actin-binding LIM protein 2|Putative adherens-junction anchoring domain|Villin headpiece domain superfamily|
Banp	ENSMUSG00000025316	53325	Protein BANP|BEN domain|
Dennd2a	ENSMUSG00000038456	209773	cDENN domain|dDENN domain|uDENN domain|Tripartite DENN domain|DENN domain, C-terminal lobe|
Gm13139_2	--	--	--
Jakmip3	ENSMUSG00000056856	74004	Janus kinase and microtubule-interacting protein|Janus kinase and microtubule-interacting protein, C-terminal domain
Ints9	ENSMUSG00000021975	210925	Metallo-beta-lactamase|Beta-Casp domain|Integrator complex subunit 9|Ribonuclease Z/Hydroxyacylglutathione hydrolase-like
Adamts16	ENSMUSG00000049538	271127	Thrombospondin type-1 (TSP1) repeat|Peptidase M12B, ADAM/reprolysin|Peptidase M12B, propeptide|ADAM-TS Spacer 1|PLAC|ADAMTS/ADAMTS-like|Metallopeptidase, catalytic domain superfamily|Thrombospondin type-1 (TSP1) repeat superfamily|ADAM cysteine-rich domai
Szt2	ENSMUSG00000033253	230676	Protein SZT2|
Map3k4	ENSMUSG00000014426	26407	Protein kinase domain|Serine/threonine-protein kinase, active site|Protein kinase-like domain superfamily|Protein kinase, ATP binding site|
Atp9b	ENSMUSG00000024566	50771	P-type ATPase|P-type ATPase, subfamily IV|P-type ATPase, A domain superfamily|P-type ATPase, phosphorylation site|HAD superfamily|P-type ATPase, transmembrane domain superfamily|P-type ATPase, cytoplasmic domain N|Probable phospholipid-transporting ATPase
Pcdhga3	ENSMUSG00000104346	93711	Cadherin-like|Cadherin, N-terminal|Cadherin-like superfamily|Cadherin conserved site|Cadherin, C-terminal catenin-binding domain|Cadherin, cytoplasmic C-terminal domain
Ago2	ENSMUSG00000036698	239528	PAZ domain|Piwi domain|Ribonuclease H-like superfamily|Argonaute, linker 1 domain|Protein argonaute-2|Argonaute linker 2 domain|Protein argonaute, Mid domain|Protein argonaute, N-terminal|PAZ domain superfamily|Ribonuclease H superfamily
Hivep1	ENSMUSG00000021366	110521	Matrin/U1-C-like, C2H2-type zinc finger|Zinc finger C2H2-type|Zinc finger CCHC HIVEP-type|Zinc finger C2H2 superfamily|
Rgs12	ENSMUSG00000029101	71729	PDZ domain|GoLoco motif|Raf-like Ras-binding|PTB/PI domain|PH-like domain superfamily|RGS domain|RGS, subdomain 1/3|Ubiquitin-like domain superfamily|PDZ superfamily|RGS domain superfamily|RGS12, RGS domain|
Ugt1a9	ENSMUSG00000090175	394434	UDP-glucuronosyl/UDP-glucosyltransferase|UDP-glycosyltransferase family, conserved site
Cmc2	ENSMUSG00000014633	66531	Cytochrome c oxidase biogenesis protein Cmc1-like|
Osbpl6	ENSMUSG00000042359	99031	Oxysterol-binding protein|Pleckstrin homology domain|PH-like domain superfamily|Oxysterol-binding protein, conserved site|Oxysterol-binding protein superfamily|Pleckstrin homology domain 8|
H2afy	--	--	--
Ptpn3	ENSMUSG00000038764	545622	PTP type protein phosphatase|FERM domain|Tyrosine specific protein phosphatases domain|PDZ domain|Protein-tyrosine phosphatase, catalytic|PH-like domain superfamily|Protein-tyrosine phosphatase, non-receptor type-3, -4|FERM/acyl-CoA-binding protein superf
Dock10	ENSMUSG00000038608	210293	Pleckstrin homology domain|Dedicator of cytokinesis, C-terminal|PH-like domain superfamily|Dedicator of cytokinesis C/D, N-terminal|Dedicator of cytokinesis|DHR-1 domain|DHR-2 domain|C2 domain superfamily|Dedicator of cytokinesis D, C2 domain|Dedicator of
Clybl	ENSMUSG00000025545	69634	HpcH/HpaI aldolase/citrate lyase domain|Citrate lyase beta subunit-like|Pyruvate/Phosphoenolpyruvate kinase-like domain superfamily|Citramalyl-CoA lyase|Pyruvate kinase-like domain superfamily
Dmbt1	ENSMUSG00000047517	12945	CUB domain|SRCR domain|Zona pellucida domain|SRCR-like domain|Zona pellucida domain, conserved site|Spermadhesin, CUB domain superfamily|SRCR-like domain superfamily
Csnk1g1	ENSMUSG00000032384	214897	Protein kinase domain|Serine/threonine-protein kinase, active site|Protein kinase-like domain superfamily|Protein kinase, ATP binding site|Casein kinase 1 gamma C-terminal|
Cacng3	ENSMUSG00000066189	54376	PMP-22/EMP/MP20/Claudin superfamily|Voltage-dependent calcium channel, gamma subunit
Abca12	ENSMUSG00000050296	74591	ABC transporter-like|AAA+ ATPase domain|ABC transporter, conserved site|ABC transporter A|P-loop containing nucleoside triphosphate hydrolase|ATP-binding cassette subfamily A member 12
Cdyl2	ENSMUSG00000031758	75796	Chromo/chromo shadow domain|Enoyl-CoA hydratase/isomerase|Enoyl-CoA hydratase, C-terminal|Chromo-like domain superfamily|Chromo domain, conserved site|Chromo domain|ClpP/crotonase-like domain superfamily
Gm12718	--	--	--
Mkl2	--	--	--
Sel1l2	ENSMUSG00000074764	228684	Sel1-like repeat|Tetratricopeptide-like helical domain superfamily|
Pcdha8	ENSMUSG00000103800	353235	Cadherin-like|Cadherin, N-terminal|Cadherin-like superfamily|Cadherin conserved site|Cadherin, C-terminal catenin-binding domain
Unc79	ENSMUSG00000021198	217843	Armadillo-type fold|UNC79|
Clip4	ENSMUSG00000024059	78785	Ankyrin repeat|Ankyrin repeat-containing domain|Ankyrin repeat-containing domain superfamily||CAP Gly-rich domain|CAP Gly-rich domain superfamily
Mpzl1	ENSMUSG00000026566	68481	Myelin P0 protein-related|Immunoglobulin subtype|Immunoglobulin-like domain|Immunoglobulin V-set domain|Immunoglobulin-like fold|Myelin protein zero-like protein 1|Immunoglobulin-like domain superfamily|
Depdc5	ENSMUSG00000037426	277854	DEP domain|Vacuolar membrane-associated protein Iml1|Winged helix-like DNA-binding domain superfamily|Winged helix DNA-binding domain superfamily|
Zfhx3	ENSMUSG00000038872	11906	Homeobox domain|Matrin/U1-C-like, C2H2-type zinc finger|Homeobox-like domain superfamily|Zinc finger C2H2-type|Homeobox, conserved site|Zinc finger C2H2 superfamily|
Stxbp4	ENSMUSG00000020546	20913	WW domain|PDZ domain|WW domain superfamily|PDZ superfamily|
Tkt	ENSMUSG00000021957	21881	Transketolase, N-terminal|Transketolase-like, pyrimidine-binding domain|Transketolase C-terminal/Pyruvate-ferredoxin oxidoreductase domain II|Transketolase binding site|Thiamin diphosphate-binding fold|Transketolase, C-terminal domain|
4930440I19Rik	--	--	--
Akap9	ENSMUSG00000040407	100986	A-kinase anchor protein 9/Pericentrin|Pericentrin/AKAP-450 centrosomal targeting domain|
Agpat4	ENSMUSG00000023827	68262	Phospholipid/glycerol acyltransferase|Acyltransferase, C-terminal domain|
Dnajc6	ENSMUSG00000028528	72685	Tensin phosphatase, C2 domain|Protein-tyrosine phosphatase-like|Tensin-type phosphatase domain|DnaJ domain|Chaperone J-domain superfamily
Ttc29	ENSMUSG00000037101	73301	|Tetratricopeptide-like helical domain superfamily|Tetratricopeptide repeat-containing domain|Tetratricopeptide repeat
Hecw1	ENSMUSG00000021301	94253	C2 domain|HECT domain|WW domain|E3 ubiquitin-protein ligase HECW1/2, N-terminal|C2 domain superfamily|HECT, E3 ligase catalytic domain|WW domain superfamily|E3 ubiquitin-protein ligase HECW, C2 domain|E3 ubiquitin-protein ligase HECW1, helical box domain|
Myo7b	ENSMUSG00000024388	17922	IQ motif, EF-hand binding site|FERM domain|MyTH4 domain|SH3 domain|Myosin head, motor domain|Myosin S1 fragment, N-terminal|PH-like domain superfamily|FERM/acyl-CoA-binding protein superfamily|FERM central domain|Band 4.1 domain|P-loop containing nucleosi
Cyfip2	ENSMUSG00000020340	76884	Cytoplasmic FMR1-interacting|CYRIA/CYRIB , Rac1 binding domain|
Hunk	ENSMUSG00000053414	26559	Protein kinase domain|Serine/threonine-protein kinase, active site|Protein kinase-like domain superfamily|Protein kinase, ATP binding site|Hormonally up-regulated neu tumour-associated kinase, catalytic domain
Klhl1	ENSMUSG00000022076	93688	BTB/POZ domain|Kelch repeat type 1|SKP1/BTB/POZ domain superfamily|BTB/Kelch-associated|Kelch-type beta propeller
Ube2o	ENSMUSG00000020802	217342	Ubiquitin-conjugating enzyme E2|Ubiquitin-conjugating enzyme/RWD-like
Musk	ENSMUSG00000057280	18198	Protein kinase domain|Serine-threonine/tyrosine-protein kinase, catalytic domain|Immunoglobulin subtype 2|Immunoglobulin subtype|Immunoglobulin-like domain|Tyrosine-protein kinase, active site|Protein kinase-like domain superfamily|Immunoglobulin I-set|Im
Tmco4	ENSMUSG00000041143	77056	Protein of unknown function DUF726|Alpha/Beta hydrolase fold|
Sel1l3	ENSMUSG00000029189	231238	Sel1-like repeat|Tetratricopeptide-like helical domain superfamily|Protein sel-1 homolog 3
Pcdha9	ENSMUSG00000103770	192161	Cadherin-like|Cadherin, N-terminal|Cadherin-like superfamily|Cadherin conserved site|Cadherin, C-terminal catenin-binding domain
Pcdhgb1	ENSMUSG00000103037	93699	Cadherin-like|Cadherin, N-terminal|Cadherin-like superfamily|Cadherin conserved site|Cadherin, C-terminal catenin-binding domain|Cadherin, cytoplasmic C-terminal domain
Hace1	ENSMUSG00000038822	209462	HECT domain|Ankyrin repeat|Ankyrin repeat-containing domain|HECT, E3 ligase catalytic domain|Ankyrin repeat-containing domain superfamily
Sardh	ENSMUSG00000009614	192166	FAD dependent oxidoreductase|Aminomethyltransferase, folate-binding domain|Glycine cleavage T-protein, C-terminal barrel domain|GTP-binding protein TrmE/Glycine cleavage system T protein, domain 1|Glycine cleavage T-protein/YgfZ, C-terminal|FAD dependent
Lamc1	ENSMUSG00000026478	226519	Laminin IV|EGF-like domain|Laminin EGF domain|Laminin, N-terminal|Laminin, N-terminal domain superfamily|
Greb1	ENSMUSG00000036523	268527	GREB1|
Ttc7	ENSMUSG00000036918	225049	Tetratricopeptide-like helical domain superfamily|Tetratricopeptide repeat-containing domain|Tetratricopeptide repeat|Tetratricopeptide repeat protein 7A|
Pcdhga4	ENSMUSG00000103677	93712	Cadherin-like|Cadherin, N-terminal|Cadherin-like superfamily|Cadherin conserved site|Cadherin, C-terminal catenin-binding domain|Cadherin, cytoplasmic C-terminal domain
Herc2	ENSMUSG00000030451	15204	|Regulator of chromosome condensation, RCC1|Zinc finger, ZZ-type|HECT domain|Cytochrome b5-like heme/steroid binding domain|APC10/DOC domain|Beta-propeller repeat TECPR|Galactose-binding-like domain superfamily|Regulator of chromosome condensation 1/beta-
Fam188b	--	--	--
Pgbd5	ENSMUSG00000050751	209966	PiggyBac transposable element-derived protein|PiggyBac transposable element-derived protein 5
Fam161b	ENSMUSG00000021234	217705	Uncharacterised protein family UPF0564
Fam134b	--	--	--
Cacng5	ENSMUSG00000040373	140723	PMP-22/EMP/MP20/Claudin superfamily|Voltage-dependent calcium channel, gamma subunit|Voltage-dependent calcium channel, gamma-5 subunit
Gtf2i	ENSMUSG00000060261	14886	GTF2I-like repeat|Transcription factor II-I|GTF2I-like repeat superfamily|
Prrc2b	ENSMUSG00000039262	227723	BAT2, N-terminal|Protein PRRC2
Skap2	ENSMUSG00000059182	54353	SH3 domain|Pleckstrin homology domain|PH-like domain superfamily|SH3-like domain superfamily|SKAP family
Dach1	ENSMUSG00000055639	13134	SKI/SNO/DAC domain|Putative DNA-binding domain superfamily|Ski-like, DNA-binding domain superfamily
Cacng2	ENSMUSG00000019146	12300	PMP-22/EMP/MP20/Claudin superfamily|Voltage-dependent calcium channel, gamma-2 subunit|Voltage-dependent calcium channel, gamma subunit
Dkk3	ENSMUSG00000030772	50781	Dickkopf, N-terminal cysteine-rich|Dickkopf-like protein
Ezr	ENSMUSG00000052397	22350	FERM domain|Ezrin/radixin/moesin-like|Moesin tail domain superfamily|Ezrin/radixin/moesin|Ezrin/radixin/moesin, C-terminal|PH-like domain superfamily|FERM/acyl-CoA-binding protein superfamily|FERM, N-terminal|FERM, C-terminal PH-like domain|FERM conserved
Abca17	ENSMUSG00000035435	381072	ABC transporter-like|AAA+ ATPase domain|ABC transporter, conserved site|ABC transporter A|P-loop containing nucleoside triphosphate hydrolase
Arhgef12	ENSMUSG00000059495	69632	Dbl homology (DH) domain|Guanine-nucleotide dissociation stimulator, CDC24, conserved site|PDZ domain|Pleckstrin homology domain|PH-like domain superfamily|Regulator of G protein signalling-like domain|Dbl homology (DH) domain superfamily|PDZ superfamily|
Crhr1	ENSMUSG00000018634	12921	GPCR, family 2, secretin-like|GPCR, family 2, extracellular hormone receptor domain|GPCR, family 2, corticotropin releasing factor receptor|GPCR, family 2, corticotropin releasing factor receptor, type 1|GPCR, family 2-like|GPCR, family 2, secretin-like,
Iars	ENSMUSG00000037851	105148	Aminoacyl-tRNA synthetase, class I, conserved site|Aminoacyl-tRNA synthetase, class Ia|Isoleucine-tRNA ligase|Valyl/Leucyl/Isoleucyl-tRNA synthetase, editing domain|Aminoacyl-tRNA synthetase, class Ia, anticodon-binding|Methionyl/Valyl/Leucyl/Isoleucyl-tR
Tmem181b-ps	--	--	--
Ccdc93	ENSMUSG00000026339	70829	CCDC93, coiled-coil domain|Coiled-coil domain-containing protein 93
Pcdhgb2	ENSMUSG00000102748	93700	Cadherin-like|Cadherin, N-terminal|Cadherin-like superfamily|Cadherin conserved site|Cadherin, C-terminal catenin-binding domain|Cadherin, cytoplasmic C-terminal domain
Alms1	ENSMUSG00000063810	236266	Alstrom syndrome protein 1|ALMS motif|Alstrom syndrome repeat
Slc23a2	ENSMUSG00000027340	54338	Xanthine/uracil permease|Xanthine/uracil/vitamin C permease|Solute carrier family 23 member 2|
Lmx1a	ENSMUSG00000026686	110648	Homeobox domain|Zinc finger, LIM-type|Homeobox-like domain superfamily|Homeobox, conserved site|Lmx1a, first LIM domain
Nuak1	ENSMUSG00000020032	77976	Protein kinase domain|Serine/threonine-protein kinase, active site|Protein kinase-like domain superfamily|Protein kinase, ATP binding site
Lrpprc	ENSMUSG00000024120	72416	Pentatricopeptide repeat|Tetratricopeptide-like helical domain superfamily|Pentacotripeptide-repeat region of PRORP|Leucine-rich PPR motif-containing protein|
Chsy3	ENSMUSG00000058152	78923	|Chondroitin N-acetylgalactosaminyltransferase|Nucleotide-diphospho-sugar transferases
Ghr	ENSMUSG00000055737	14600	Long hematopoietin receptor, single chain, conserved site|Fibronectin type III|Immunoglobulin-like fold|Growth hormone/erythropoietin receptor, ligand binding|Growth hormone-binding protein|Fibronectin type III superfamily
Gcn1l1	--	--	--
Aox2	ENSMUSG00000079554	213043	Aldehyde oxidase/xanthine dehydrogenase, a/b hammerhead|2Fe-2S ferredoxin-type iron-sulfur binding domain|Molybdopterin dehydrogenase, FAD-binding|[2Fe-2S]-binding|CO dehydrogenase flavoprotein, C-terminal|2Fe-2S ferredoxin, iron-sulphur binding site|Alde
Ptchd4	ENSMUSG00000042256	627626	Sterol-sensing domain|Protein patched/dispatched
Srbd1	ENSMUSG00000024135	78586	S1 domain|RuvA domain 2-like|Nucleic acid-binding, OB-fold|RNA-binding domain, S1|HHH domain 9|YqgF/RNase H-like domain|Ribonuclease H-like superfamily|Tex-like protein, N-terminal|Tex-like protein, HTH domain superfamily|Tex-like domain superfamily|Tex p
Grap2	ENSMUSG00000042351	17444	SH2 domain|SH3 domain|GRAP2, C-terminal SH3 domain|SH3-like domain superfamily|SH2 domain superfamily|
Lrrc1	ENSMUSG00000032352	214345	Leucine-rich repeat|Leucine-rich repeat, typical subtype|Leucine-rich repeat domain superfamily|
Ppm1e	ENSMUSG00000046442	320472	PPM-type phosphatase, divalent cation binding|PPM-type phosphatase domain|Protein phosphatase 2C family|PPM-type phosphatase domain superfamily
Tbc1d4	ENSMUSG00000033083	210789	Rab-GTPase-TBC domain|PTB/PI domain|PH-like domain superfamily|Domain of unknown function DUF3350|Rab-GTPase-TBC domain superfamily|
Nfib	ENSMUSG00000008575	18028	CTF transcription factor/nuclear factor 1|MAD homology 1, Dwarfin-type|CTF transcription factor/nuclear factor 1, N-terminal|CTF transcription factor/nuclear factor 1, conserved site|CTF transcription factor/nuclear factor 1, DNA-binding domain
Stk40	ENSMUSG00000042608	74178	Protein kinase domain|Serine/threonine-protein kinase, active site|Protein kinase-like domain superfamily|Pseudokinase tribbles family/serine-threonine-protein kinase 40|Serine/threonine-protein kinase 40
Slc2a12	ENSMUSG00000037490	353169	Sugar/inositol transporter|Major facilitator, sugar transporter-like|Sugar transporter, conserved site|Major facilitator superfamily domain|MFS transporter superfamily
Tecpr2	ENSMUSG00000021275	104859	Beta-propeller repeat TECPR|WD40/YVTN repeat-like-containing domain superfamily|Tectonin beta-propeller repeat-containing protein 2|WD40-repeat-containing domain superfamily|
E130307A14Rik	--	--	--
Kcnn2	ENSMUSG00000054477	140492	Calmodulin-binding domain|Potassium channel domain|Potassium channel, calcium-activated, SK|SK, calmodulin-binding domain superfamily
Gpm6a	ENSMUSG00000031517	234267	Myelin proteolipid protein PLP|Myelin proteolipid protein PLP, conserved site
Slc8a3	ENSMUSG00000079055	110893	Na-Ca exchanger/integrin-beta4|Sodium/calcium exchanger protein|Sodium/calcium exchanger membrane region|Sodium/calcium exchanger domain, C-terminal extension|CalX-like domain superfamily
Pcdh7	ENSMUSG00000029108	54216	Cadherin-like|Cadherin, N-terminal|Protocadherin|Cadherin-like superfamily|Cadherin conserved site|
Agmo	ENSMUSG00000050103	319660	Fatty acid hydroxylase|
Sh3gl2	ENSMUSG00000028488	20404	SH3 domain|BAR domain|AH/BAR domain superfamily|Endophilin-A, SH3 domain|SH3-like domain superfamily
Rtn4rl1	ENSMUSG00000045287	237847	Leucine-rich repeat|Leucine-rich repeat, typical subtype|Leucine-rich repeat domain superfamily
Epha3	ENSMUSG00000052504	13837	Protein kinase domain|Ephrin receptor ligand binding domain|Serine-threonine/tyrosine-protein kinase, catalytic domain|Tyrosine-protein kinase, receptor class V, conserved site|Sterile alpha motif domain|Fibronectin type III|Tyrosine-protein kinase, activ
Vps41	ENSMUSG00000041236	218035	Clathrin, heavy chain/VPS, 7-fold repeat|Zinc finger, RING-type|Tetratricopeptide-like helical domain superfamily|WD40/YVTN repeat-like-containing domain superfamily|Vacuolar protein sorting-associated protein 41|WD40-repeat-containing domain superfamily
Fbxl13	ENSMUSG00000048520	320118	Leucine-rich repeat|F-box domain|Leucine-rich repeat, cysteine-containing subtype|Leucine-rich repeat domain superfamily|F-box-like domain superfamily
Lincpint	--	--	--
Casz1	ENSMUSG00000028977	69743	Zinc finger C2H2-type|Transcription factor castor
Fbxw7	ENSMUSG00000028086	50754	WD40 repeat|F-box domain|WD40/YVTN repeat-like-containing domain superfamily|WD40-repeat-containing domain|WD40 repeat, conserved site|G-protein beta WD-40 repeat|F-box-like domain superfamily|WD40-repeat-containing domain superfamily
Arfgef2	ENSMUSG00000074582	99371	Sec7 domain|Sec7, C-terminal|Armadillo-type fold|Sec7, C-terminal domain superfamily|Mon2, dimerisation and cyclophilin-binding domain|Guanine nucleotide exchange factor, N-terminal|Sec7 domain superfamily
Atf6	ENSMUSG00000026663	226641	Basic-leucine zipper domain|cAMP-dependent transcription factor ATF-6 alpha
Mrvi1	ENSMUSG00000005611	17540	MRVI1
Chl1	ENSMUSG00000030077	12661	Immunoglobulin subtype 2|Immunoglobulin subtype|Fibronectin type III|Immunoglobulin-like domain|Immunoglobulin I-set|Immunoglobulin-like fold|Neurofascin/L1/NrCAM, C-terminal domain|Fibronectin type III superfamily|Immunoglobulin-like domain superfamily|B
Satb2	ENSMUSG00000038331	212712	Homeobox domain|CUT domain|Homeobox-like domain superfamily|Lambda repressor-like, DNA-binding domain superfamily|SATB, CUT1-like DNA-binding domain|SATB, ubiquitin-like oligomerisation domain|SATB, CUTL domain superfamily|SATB, ULD domain superfamily|DNA
Kirrel	ENSMUSG00000041734	170643	Immunoglobulin subtype 2|Immunoglobulin subtype|Immunoglobulin-like domain|Immunoglobulin I-set|CD80-like, immunoglobulin C2-set|Immunoglobulin-like fold|Immunoglobulin-like domain superfamily
Ctdspl	ENSMUSG00000047409	69274	FCP1 homology domain|Dullard phosphatase domain, eukaryotic|HAD superfamily|HAD-like superfamily|CTD small RNA polymerase II polypeptide A phosphatase-like
Nol10	ENSMUSG00000061458	217431	WD40 repeat|NUC153|WD40-repeat-containing domain superfamily|Nucleolar protein 10/Enp2
Frem1	ENSMUSG00000059049	329872	C-type lectin-like|Na-Ca exchanger/integrin-beta4|C-type lectin-like/link domain superfamily|C-type lectin fold|CalX-like domain superfamily|CSPG repeat
Zeb1	ENSMUSG00000024238	21417	|Homeobox domain|Drought induced 19 protein type, zinc-binding domain|Homeobox-like domain superfamily|Zinc finger C2H2-type|Zinc finger C2H2 superfamily
Dixdc1	ENSMUSG00000032064	330938	DIX domain|Calponin homology domain|Dishevelled-related protein|Ubiquitin-like domain superfamily|CH domain superfamily|DIX domain superfamily
Col6a4	ENSMUSG00000032572	68553	|von Willebrand factor, type A|Collagen triple helix repeat|von Willebrand factor A-like domain superfamily
Epb4.1l3	--	--	--
Kmt2c	ENSMUSG00000038056	231051	SET domain|Post-SET domain|FY-rich, N-terminal|FY-rich, C-terminal|Zinc finger, RING/FYVE/PHD-type|Extended PHD (ePHD) domain|Histone-lysine N-methyltransferase 2C|KMT2C, ePHD2|HMG-I/HMG-Y, DNA-binding, conserved site|Zinc finger, RING-type|Zinc finger, P
Cit	ENSMUSG00000029516	12704	Protein kinase domain|AGC-kinase, C-terminal|Citron homology (CNH) domain|Pleckstrin homology domain|Protein kinase C-like, phorbol ester/diacylglycerol-binding domain|Serine/threonine-protein kinase, active site|Protein kinase-like domain superfamily|PH-
Tex2	ENSMUSG00000040548	21763	Synaptotagmin-like mitochondrial-lipid-binding domain|
Ccdc85a	ENSMUSG00000032878	216613	CCDC85 family
A230108P19Rik	--	--	--
Nav1	ENSMUSG00000009418	215690	AAA+ ATPase domain|P-loop containing nucleoside triphosphate hydrolase|Nav/unc-53 family
Arhgef7	ENSMUSG00000031511	54126	Calponin homology domain|CH domain superfamily|Dbl homology (DH) domain|Guanine-nucleotide dissociation stimulator, CDC24, conserved site|SH3 domain|Pleckstrin homology domain|PH-like domain superfamily|Rho guanine nucleotide exchange factor 7, SH3 domain
Asb7	ENSMUSG00000030509	117589	|SOCS box domain|Ankyrin repeat|Ankyrin repeat-containing domain|SOCS box-like domain superfamily|Ankyrin repeat-containing domain superfamily|Ankyrin repeat and SOCS box protein 7, SOCS box domain
Myh10	ENSMUSG00000020900	77579	IQ motif, EF-hand binding site|Myosin head, motor domain|Myosin tail|Myosin, N-terminal, SH3-like|Myosin S1 fragment, N-terminal|Myosin IQ motif-containing domain superfamily|P-loop containing nucleoside triphosphate hydrolase|Kinesin motor domain superfa
Glb1	ENSMUSG00000045594	12091	Glycoside hydrolase, family 35|Galactose-binding-like domain superfamily|Glycoside hydrolase superfamily|Glycoside hydrolase, family 35, conserved site|Beta-galactosidase jelly roll domain|Beta-galactosidase 1-like|Glycoside hydrolase 35, catalytic domain
Abca1	ENSMUSG00000015243	11303	ABC transporter-like|AAA+ ATPase domain|ABC transporter, conserved site|ABC transporter A|P-loop containing nucleoside triphosphate hydrolase
Fam78b	ENSMUSG00000060568	226610	|Protein FAM78|Protein FAM78B
Ttc27	ENSMUSG00000024078	74196	Tetratricopeptide-like helical domain superfamily|Tetratricopeptide repeat-containing domain|Tetratricopeptide repeat|
Arpp21	ENSMUSG00000032503	74100	R3H domain|SUZ domain|R3H domain superfamily|
Mical2	ENSMUSG00000038244	100504195	Calponin homology domain|Zinc finger, LIM-type|FAD-binding domain|MICAL2|FAD/NAD(P)-binding domain superfamily|CH domain superfamily|Calponin homology domain|Zinc finger, LIM-type|FAD-binding domain|MICAL2|FAD/NAD(P)-binding domain superfamily|CH domain s
A530065N20Rik	--	--	--
Cpne8	ENSMUSG00000052560	66871	|C2 domain|von Willebrand factor, type A|Copine|C2 domain superfamily|von Willebrand factor A-like domain superfamily|Copine, C2B domain
Fbn2	ENSMUSG00000024598	14119	EGF-type aspartate/asparagine hydroxylation site|EGF-like domain|EGF-like calcium-binding domain|Growth factor receptor cysteine-rich domain superfamily|EGF-like, conserved site|TB domain|EGF-like calcium-binding, conserved site|Complement Clr-like EGF do
Arhgef33	ENSMUSG00000054901	381112	Dbl homology (DH) domain|Dbl homology (DH) domain superfamily|Rho guanine nucleotide exchange factor 33
B230312C02Rik	--	--	--
Rin3	ENSMUSG00000044456	217835	Ras-associating (RA) domain|VPS9 domain|Ras and Rab interactor 3, SH2 domain|SH2 domain superfamily|VPS9 domain superfamily|
Chst8	ENSMUSG00000060402	68947	Sulfotransferase|Carbohydrate sulfotransferase 8-10
St8sia1	ENSMUSG00000030283	20449	Glycosyl transferase family 29|Sialyltransferase|GT29-like superfamiliy|
Cmc1	ENSMUSG00000039163	67899	Cytochrome c oxidase biogenesis protein Cmc1-like
Galk2	ENSMUSG00000027207	69976	Galactokinase|GHMP kinase, ATP-binding, conserved site|GHMP kinase N-terminal domain|Mevalonate/galactokinase|GHMP kinase, C-terminal domain|Ribosomal protein S5 domain 2-type fold, subgroup|Galactokinase, N-terminal domain|Galactokinase, conserved site|
Crispld2	ENSMUSG00000031825	78892	Cysteine-rich secretory protein-related|LCCL domain|CAP domain|Allergen V5/Tpx-1-related, conserved site|CAP superfamily|LCCL domain superfamily
Usp15	ENSMUSG00000020124	14479	Peptidase C19, ubiquitin carboxyl-terminal hydrolase|Peptidase C19, ubiquitin-specific peptidase, DUSP domain|RNA 3'-terminal phosphate cyclase/enolpyruvate transferase, alpha/beta|Ubiquitin specific protease, conserved site|Ubiquitin-like domain, USP-typ
Ebf3	ENSMUSG00000010476	13593	IPT domain|Transcription factor COE|Immunoglobulin-like fold|Immunoglobulin E-set|Transcription factor COE, conserved site|Transcription factor COE, DNA-binding domain|Transcription factor COE, helix-loop-helix domain|Helix-loop-helix DNA-binding domain s
Arhgef10	ENSMUSG00000071176	234094	Dbl homology (DH) domain|WD40/YVTN repeat-like-containing domain superfamily|Rho guanine nucleotide exchange factor 10|Dbl homology (DH) domain superfamily|WD40-repeat-containing domain superfamily|Rho guanine nucleotide exchange factor 10/17
Pstpip2	ENSMUSG00000116035	19201	AH/BAR domain superfamily|Proline-serine-threonine phosphatase-interacting protein 2|F-BAR domain|FCH domain|Proline-serine-threonine phosphatase-interacting protein 2, F-BAR domain
Grb2	ENSMUSG00000059923	14784	SH2 domain|SH3 domain|Growth factor receptor-bound protein 2|GRB2, N-terminal SH3 domain|GRB2, C-terminal SH3 domain|SH3-like domain superfamily|SH2 domain superfamily|Grb2-like
Map2	ENSMUSG00000015222	17756	|Microtubule associated protein, tubulin-binding repeat|RII binding domain|Microtubule associated protein MAP2/MAP4/Tau|Microtubule-associated protein 2|MAP2/Tau projection
9330182L06Rik	ENSMUSG00000056004	231014	|Growth factor receptor cysteine-rich domain superfamily|Tyrosine-protein kinase ephrin type A/B receptor-like|EIG121-like
Ptprf	ENSMUSG00000033295	19268	PTP type protein phosphatase|Tyrosine specific protein phosphatases domain|Protein-tyrosine phosphatase, catalytic|Immunoglobulin subtype 2|Immunoglobulin subtype|Fibronectin type III|Immunoglobulin-like domain|Immunoglobulin I-set|Immunoglobulin-like fol
Tjp2	ENSMUSG00000024812	21873	SH3 domain|PDZ domain|Tight junction protein ZO|Tight junction protein ZO-2|Guanylate kinase-like domain|Guanylate kinase/L-type calcium channel beta subunit|P-loop containing nucleoside triphosphate hydrolase|ZO-2, SH3 domain|SH3-like domain superfamily|
Lrrc20	ENSMUSG00000037151	216011	Leucine-rich repeat|Leucine-rich repeat domain superfamily|Leucine-rich repeat-containing protein 20
Pcdha10	--	--	--
Cemip	ENSMUSG00000052353	80982	Pectin lyase fold/virulence factor|G8 domain|WxxW domain|Cell surface hyaluronidase, PANDER-like domain|ILEI/PANDER domain
Kcnu1	ENSMUSG00000031576	16532	Calcium-activated potassium channel BK, alpha subunit|Ion transport domain|Voltage-dependent channel domain superfamily|
Nin	ENSMUSG00000021068	18080	EF-hand domain|EF-hand domain pair|Ninein
Tex14	ENSMUSG00000010342	83560	Protein kinase domain|Serine-threonine/tyrosine-protein kinase, catalytic domain|Ankyrin repeat|Protein kinase-like domain superfamily|Ankyrin repeat-containing domain|Ankyrin repeat-containing domain superfamily|Inactive serine/threonine-protein kinase T
Ccdc91	ENSMUSG00000030301	67015	|Coiled-coil domain-containing protein 91
Necab1	ENSMUSG00000040536	69352	EF-hand domain|Antibiotic biosynthesis monooxygenase domain|Dimeric alpha-beta barrel|EF-hand domain pair|EF-Hand 1, calcium-binding site|N-terminal EF-hand calcium binding protein 1/2/3
Cables2	ENSMUSG00000038990	252966	Cyclin, N-terminal|CDK5 and ABL1 enzyme substrate 1/2|Cyclin-like|Cyclin-like superfamily
Ppp4r1l-ps	--	--	--
Cradd	ENSMUSG00000045867	12905	Death domain|CARD domain|Death-like domain superfamily|CRADD, Death domain|Death domain-containing protein CRADD|RAIDD, CARD domain
Alpk2	ENSMUSG00000032845	225638	MHCK/EF2 kinase|Immunoglobulin-like domain|Protein kinase-like domain superfamily|Immunoglobulin I-set|Immunoglobulin-like fold|Immunoglobulin-like domain superfamily|Immunoglobulin subtype 2|Immunoglobulin subtype
Rnf123	ENSMUSG00000041528	84585	Zinc finger, RING-type|B30.2/SPRY domain|SPRY domain|Zinc finger, RING/FYVE/PHD-type|Concanavalin A-like lectin/glucanase domain superfamily|Ring finger protein 123, SPRY domain|B30.2/SPRY domain superfamily|
Sulf2	ENSMUSG00000006800	72043	Sulfatase, N-terminal|Extracellular sulfatase|Alkaline-phosphatase-like, core domain superfamily|Sulfatase, conserved site|Extracellular sulfatase, C-terminal|
Hook3	ENSMUSG00000037234	320191	Calponin homology domain|Hook protein family|CH domain superfamily|
St5	--	--	--
Tead4	ENSMUSG00000030353	21679	TEA/ATTS domain|Transcriptional enhancer factor, metazoa|TEA/ATTS domain superfamily|YAP binding domain|Transcriptional enhancer factor TEF-3 (TEAD4)|
Tmem178b	ENSMUSG00000057716	434008	PMP-22/EMP/MP20/Claudin superfamily|Transmembrane protein 178A/B
Pax6os1	--	--	--
Gfod1	ENSMUSG00000051335	328232	Oxidoreductase, N-terminal|Oxidoreductase, C-terminal|NAD(P)-binding domain superfamily
Ndufaf2	ENSMUSG00000068184	75597	|NADH dehydrogenase [ubiquinone] 1 alpha subcomplex subunit 12
Trpc4	ENSMUSG00000027748	22066	Ankyrin repeat|Transient receptor potential channel, canonical|Transient receptor potential channel, canonical 4|Ion transport domain|Transient receptor ion channel domain|Ankyrin repeat-containing domain|Ankyrin repeat-containing domain superfamily|
Ndst3	ENSMUSG00000027977	83398	|Sulfotransferase domain|Heparan sulphate-N-deacetylase|P-loop containing nucleoside triphosphate hydrolase|Heparan sulfate sulfotransferase
Ap1b1	ENSMUSG00000009090	11764	Clathrin/coatomer adaptor, adaptin-like, N-terminal|Clathrin adaptor, alpha/beta/gamma-adaptin, appendage, Ig-like subdomain|Coatomer/calthrin adaptor appendage, C-terminal subdomain|Armadillo-like helical|TBP domain superfamily|Clathrin adaptor, beta-ada
Nrxn2	ENSMUSG00000033768	18190	EGF-like domain|Laminin G domain|Neurexin/syndecan/glycophorin C|Concanavalin A-like lectin/glucanase domain superfamily|Syndecan/Neurexin domain
Map4k3	ENSMUSG00000024242	225028	Protein kinase domain|Citron homology (CNH) domain|Protein kinase-like domain superfamily|Protein kinase, ATP binding site|Mitogen-activated protein (MAP) kinase kinase kinase kinase
Hps4	ENSMUSG00000042328	192232	Hermansky-Pudlak syndrome 4 protein
Fbln5	ENSMUSG00000021186	23876	EGF-type aspartate/asparagine hydroxylation site|EGF-like domain|EGF-like calcium-binding domain|Growth factor receptor cysteine-rich domain superfamily|EGF-like calcium-binding, conserved site|Complement Clr-like EGF domain|Fibulin-5
Klra12	--	--	--
Nid2	ENSMUSG00000021806	18074	LDLR class B repeat|EGF-type aspartate/asparagine hydroxylation site|Thyroglobulin type-1|EGF-like domain|EGF-like calcium-binding domain|NIDO domain|G2 nidogen/fibulin G2F|Green fluorescent protein|Growth factor receptor cysteine-rich domain superfamily|
Lingo1	ENSMUSG00000049556	235402	Leucine-rich repeat N-terminal domain|Leucine-rich repeat|Leucine-rich repeat, typical subtype|Immunoglobulin subtype 2|Immunoglobulin subtype|Immunoglobulin-like domain|Immunoglobulin I-set|Immunoglobulin-like fold|BspA type Leucine rich repeat region|Le
Cyp7b1	ENSMUSG00000039519	13123	Cytochrome P450|Cytochrome P450, E-class, group IV|Cytochrome P450, cholesterol 7-alpha-monooxygenase-type|Cytochrome P450 superfamily
Rnf216	ENSMUSG00000045078	108086	IBR domain|Zinc finger, RING/FYVE/PHD-type|
Arntl	ENSMUSG00000055116	11865	PAS domain|Nuclear translocator|PAC motif|Myc-type, basic helix-loop-helix (bHLH) domain|PAS fold|PAS domain superfamily|Helix-loop-helix DNA-binding domain superfamily
Cmah	ENSMUSG00000016756	12763	Rieske [2Fe-2S] iron-sulphur domain|Cytidine monophosphate-N-acetylneuraminic acid hydroxylase|Ribonuclease Z/Hydroxyacylglutathione hydrolase-like|Rieske [2Fe-2S] iron-sulphur domain superfamily|Cytidine monophosphate-N-acetylneuraminic acid hydroxylase,
Tmem143	ENSMUSG00000002781	70209	Protein of unknown function DUF3754|
Mei1	ENSMUSG00000068117	74369	Armadillo-type fold|
Pdlim5	ENSMUSG00000028273	56376	PDZ domain|Zinc finger, LIM-type|Domain of unknown function DUF4749|PDZ superfamily
Ltbp2	ENSMUSG00000002020	16997	EGF-type aspartate/asparagine hydroxylation site|EGF-like domain|EGF-like calcium-binding domain|Growth factor receptor cysteine-rich domain superfamily|EGF-like, conserved site|TB domain|EGF-like calcium-binding, conserved site|TGF-beta binding (TB) doma
Them7	ENSMUSG00000055312	74088	Thioesterase domain|HotDog domain superfamily
Esrrb	ENSMUSG00000021255	26380	Nuclear hormone receptor, ligand-binding domain|Zinc finger, nuclear hormone receptor-type|Nuclear hormone receptor|Zinc finger, NHR/GATA-type|Oestrogen receptor/oestrogen-related receptor|Oestrogen-related receptor|Nuclear hormone receptor-like domain su
Clcn6	ENSMUSG00000029016	26372	CBS domain|Chloride channel, voltage gated|Chloride channel ClC-6|Chloride channel, core|
Huwe1	ENSMUSG00000025261	59026	|HECT domain|WWE domain|UBA-like superfamily|E3 ubiquitin ligase, domain of unknown function DUF908|E3 ubiquitin ligase, domain of unknown function DUF913|Ubiquitin-associated domain|Armadillo-type fold|HUWE1/Rev1, ubiquitin binding region|HECT, E3 ligase
Kiz	ENSMUSG00000074749	228730	Centrosomal protein kizuna
Rps6ka5	ENSMUSG00000021180	73086	Protein kinase domain|AGC-kinase, C-terminal|Serine/threonine-protein kinase, active site|Protein kinase-like domain superfamily|Ribosomal protein S6 kinase II|Protein kinase, ATP binding site|Protein kinase, C-terminal
Ccdc146	ENSMUSG00000064280	75172	0
Pcdhga5	ENSMUSG00000103567	93713	Cadherin-like|Cadherin, N-terminal|Cadherin-like superfamily|Cadherin conserved site|Cadherin, C-terminal catenin-binding domain|Cadherin, cytoplasmic C-terminal domain
Fam13a	ENSMUSG00000037709	58909	Protein FAM13
Sgk1	ENSMUSG00000019970	20393	Protein kinase domain|AGC-kinase, C-terminal|Serine/threonine-protein kinase, active site|Protein kinase-like domain superfamily|Protein kinase, ATP binding site|Protein kinase, C-terminal|PX domain superfamily|
Cngb3	ENSMUSG00000056494	30952	Cyclic nucleotide-binding domain|RmlC-like jelly roll fold|Cyclic nucleotide-binding, conserved site|Cyclic nucleotide-binding-like|Cyclic nucleotide-gated cation channel beta-3
Mroh2a	ENSMUSG00000079429	100040766	Armadillo-type fold|Armadillo-like helical
Pigu	ENSMUSG00000038383	228812	GPI transamidase subunit PIG-U
Tmem51	ENSMUSG00000116465	214359	Transmembrane protein 51
Fbrsl1	ENSMUSG00000043323	381668	Autism susceptibility gene 2 protein|
Plb1	ENSMUSG00000029134	665270	GDSL lipase/esterase|Lipase, GDSL, active site|Phospholipase B|SGNH hydrolase superfamily|Phospholipase B1, membrane-associated
Ano1	ENSMUSG00000031075	101772	Anoctamin|Anoctamin-1|Anoctamin, dimerisation domain
Mapre2	ENSMUSG00000024277	212307	Calponin homology domain|EB1, C-terminal|Microtubule-associated protein RP/EB|EB2, vertebrate|EB1, C-terminal domain superfamily|CH domain superfamily|Intermediate filament, rod domain, coil 1B|
Xpr1	ENSMUSG00000026469	19775	SPX domain|EXS, C-terminal
Cep57l1	ENSMUSG00000019813	103268	Cep57 centrosome microtubule-binding domain|Cep57 centrosome localisation domain
Ptprz1	ENSMUSG00000068748	19283	PTP type protein phosphatase|Tyrosine specific protein phosphatases domain|Alpha carbonic anhydrase domain|Protein-tyrosine phosphatase, catalytic|Fibronectin type III|Immunoglobulin-like fold|Protein-tyrosine phosphatase, active site|Protein-tyrosine pho
2900026A02Rik	ENSMUSG00000051339	243219	Tankyrase 1-binding protein, C-terminal|Tankyrase 1-binding protein-like
Sp110	ENSMUSG00000070034	109032	SAND domain|HSR domain|SAND-like domain superfamily|Nuclear body protein Sp110/Sp140/Sp140L
Fam83d	ENSMUSG00000027654	71878	FAM83, N-terminal
Ctbp2	ENSMUSG00000030970	13017	|D-isomer specific 2-hydroxyacid dehydrogenase, catalytic domain|D-isomer specific 2-hydroxyacid dehydrogenase, NAD-binding domain|D-isomer specific 2-hydroxyacid dehydrogenase, NAD-binding domain conserved site|NAD(P)-binding domain superfamily|C-termina
Kank4	ENSMUSG00000035407	242553	Ankyrin repeat|Ankyrin repeat-containing domain|Kank N-terminal motif|Ankyrin repeat-containing domain superfamily
Nlk	ENSMUSG00000017376	18099	Protein kinase domain|Mitogen-activated protein (MAP) kinase, conserved site|Serine/threonine-protein kinase, active site|Protein kinase-like domain superfamily|Protein kinase, ATP binding site|
Rph3a	ENSMUSG00000029608	19894	C2 domain|Synaptotagmin|Rab-binding domain|Zinc finger, FYVE/PHD-type|Zinc finger, RING/FYVE/PHD-type|Zinc finger, FYVE-related|Rabphilin-3A|C2 domain superfamily|FYVE-type zinc finger|Rabphilin/DOC2/Noc2
Dnajc11	ENSMUSG00000039768	230935	DnaJ domain|DnaJ domain, conserved site|DnaJ-like protein C11, C-terminal|Chaperone J-domain superfamily|
Fam49a	ENSMUSG00000020589	76820	CYRIA/CYRIB , Rac1 binding domain|CYFIP-related Rac1 interactor
Pcdha11	ENSMUSG00000102206	12942	Cadherin-like|Cadherin, N-terminal|Cadherin-like superfamily|Cadherin conserved site|Cadherin, C-terminal catenin-binding domain
Ptprb	ENSMUSG00000020154	19263	PTP type protein phosphatase|Tyrosine specific protein phosphatases domain|Ricin B, lectin domain|Protein-tyrosine phosphatase, catalytic|Fibronectin type III|Immunoglobulin-like fold|Protein-tyrosine phosphatase, active site|Protein-tyrosine phosphatase-
Epha4	ENSMUSG00000026235	13838	|Protein kinase domain|Ephrin receptor ligand binding domain|Serine-threonine/tyrosine-protein kinase, catalytic domain|Tyrosine-protein kinase, receptor class V, conserved site|Sterile alpha motif domain|Fibronectin type III|Tyrosine-protein kinase, acti
Bai1	--	--	--
Prkcz	ENSMUSG00000029053	18762	Protein kinase domain|AGC-kinase, C-terminal|Serine/threonine-protein kinase, active site|Protein kinase-like domain superfamily|Protein kinase, ATP binding site|Protein kinase, C-terminal|PB1 domain|Protein kinase C-like, phorbol ester/diacylglycerol-bin
Syt13	ENSMUSG00000027220	80976	C2 domain|Synaptotagmin-13|C2 domain superfamily
Pcbd2	ENSMUSG00000021496	72562	Pterin 4 alpha carbinolamine dehydratase|Pterin 4 alpha carbinolamine dehydratase superfamily
Mgat4a	ENSMUSG00000026110	269181	Glycosyl transferase family 54|
Lrrc66	ENSMUSG00000067206	231296	Leucine-rich repeat|Leucine-rich repeat, typical subtype|Leucine-rich repeat domain superfamily|
Megf10	ENSMUSG00000024593	70417	EGF-like domain|Laminin EGF domain|EMI domain|EGF-like, conserved site
Zfp600	ENSMUSG00000066007	667666	Krueppel-associated box|Zinc finger C2H2-type|KRAB domain superfamily|Zinc finger C2H2 superfamily
Pdia5	ENSMUSG00000022844	72599	Thioredoxin domain|Thioredoxin, conserved site|Thioredoxin-like superfamily|Protein disulfide-isomerase A5, N-terminal TRX-like b domain
Dach2	ENSMUSG00000025592	93837	|SKI/SNO/DAC domain|Putative DNA-binding domain superfamily|Ski-like, DNA-binding domain superfamily
Ppp1r13b	ENSMUSG00000021285	21981	SH3 domain|Ankyrin repeat|Ankyrin repeat-containing domain|Apoptosis-stimulating of p53 protein 1|Ubiquitin-like domain superfamily|SH3-like domain superfamily|Ankyrin repeat-containing domain superfamily
Commd10	ENSMUSG00000042705	69456	COMM domain|COMM domain-containing protein 10|
Lrp2	ENSMUSG00000027070	14725	LDLR class B repeat|EGF-type aspartate/asparagine hydroxylation site|EGF-like domain|EGF-like calcium-binding domain|Low-density lipoprotein (LDL) receptor class A repeat|Growth factor receptor cysteine-rich domain superfamily|Six-bladed beta-propeller, T
Ssh2	ENSMUSG00000037926	237860	Protein phosphatase Slingshot-like|Dual specificity phosphatase, catalytic domain|Tyrosine specific protein phosphatases domain|DEK, C-terminal|Protein-tyrosine phosphatase, active site|Dual specificity protein phosphatase domain|Protein-tyrosine phosphat
Tex21	ENSMUSG00000021056	80384	Coiled-coil domain-containing protein 170-like
Dnmbp	ENSMUSG00000025195	71972	Dbl homology (DH) domain|Guanine-nucleotide dissociation stimulator, CDC24, conserved site|SH3 domain|BAR domain|AH/BAR domain superfamily|Dynamin-binding protein|Dynamin-binding protein, first N-terminal SH3 domain|Dynamin-binding protein, second N-termi
Plcl2	ENSMUSG00000038910	224860	C2 domain|Phosphatidylinositol-specific phospholipase C, X domain|Phosphoinositide phospholipase C family|Phospholipase C, phosphatidylinositol-specific, Y domain|Pleckstrin homology domain|EF-hand domain pair|PH-like domain superfamily|Phosphoinositide-s
Gxylt2	ENSMUSG00000030074	232313	Glycosyl transferase, family 8|Nucleotide-diphospho-sugar transferases
Pcdhga6	ENSMUSG00000103793	93714	Cadherin-like|Cadherin, N-terminal|Cadherin-like superfamily|Cadherin conserved site|Cadherin, C-terminal catenin-binding domain|Cadherin, cytoplasmic C-terminal domain
Bckdhb	ENSMUSG00000032263	12040	Transketolase-like, pyrimidine-binding domain|Transketolase C-terminal/Pyruvate-ferredoxin oxidoreductase domain II|Thiamin diphosphate-binding fold|Transketolase, C-terminal domain
Mybl2	ENSMUSG00000017861	17865	SANT/Myb domain|Homeobox-like domain superfamily|C-myb, C-terminal|Myb domain
Mir467c	--	--	--
Ugt1a7c	ENSMUSG00000090124	394432	UDP-glucuronosyl/UDP-glucosyltransferase|UDP-glycosyltransferase family, conserved site|
Nr6a1	ENSMUSG00000063972	14536	Nuclear hormone receptor, ligand-binding domain|Zinc finger, nuclear hormone receptor-type|Nuclear hormone receptor|Zinc finger, NHR/GATA-type|Nuclear hormone receptor-like domain superfamily
Abcc5	ENSMUSG00000022822	27416	ABC transporter-like|AAA+ ATPase domain|ABC transporter type 1, transmembrane domain|ABC transporter, conserved site|P-loop containing nucleoside triphosphate hydrolase|Multidrug resistance-associated protein 5|ABC transporter type 1, transmembrane domain
0610007P14Rik	--	--	--
Il17d	ENSMUSG00000050222	239114	Interleukin-17 family|Interleukin-17, chordata|Cystine-knot cytokine
A330050F15Rik	--	--	--
Mrps27	ENSMUSG00000041632	218506	Pentatricopeptide repeat|Tetratricopeptide-like helical domain superfamily|28S ribosomal protein S27, mitochondrial|MRPS27/PTCD2
Mtmr7	ENSMUSG00000039431	54384	|Tyrosine specific protein phosphatases domain|Protein-tyrosine phosphatase, catalytic|Myotubularin-like phosphatase domain|PH-like domain superfamily|Protein-tyrosine phosphatase, active site|Protein-tyrosine phosphatase-like|Myotubularin family|Myotubul
Clmp	ENSMUSG00000032024	71566	Immunoglobulin subtype 2|Immunoglobulin subtype|Immunoglobulin-like domain|Immunoglobulin V-set domain|Immunoglobulin-like fold|Immunoglobulin-like domain superfamily|CXADR-like membrane protein
Lyn	ENSMUSG00000042228	17096	Protein kinase domain|SH2 domain|Serine-threonine/tyrosine-protein kinase, catalytic domain|SH3 domain|Tyrosine-protein kinase, active site|Protein kinase-like domain superfamily|Protein kinase, ATP binding site|Tyrosine-protein kinase, catalytic domain|T
Mup15_2	--	--	--
Htr1f	ENSMUSG00000050783	15557	G protein-coupled receptor, rhodopsin-like|5-Hydroxytryptamine 1F receptor|5-hydroxytryptamine receptor family|GPCR, rhodopsin-like, 7TM
1700040L02Rik	--	--	--
Mipep	ENSMUSG00000021993	70478	Peptidase M3A/M3B catalytic domain|Neurolysin/Thimet oligopeptidase, domain 2|
Gbe1	ENSMUSG00000022707	74185	Glycoside hydrolase, family 13, N-terminal|Glycosyl hydrolase, family 13, catalytic domain|Alpha-amylase/branching enzyme, C-terminal all beta|Glycosyl hydrolase, all-beta|Immunoglobulin-like fold|Immunoglobulin E-set|Glycoside hydrolase superfamily|1,4-a
Cap2	ENSMUSG00000021373	67252	Adenylate cyclase-associated CAP|CARP motif|Adenylate cyclase-associated CAP, C-terminal|Adenylate cyclase-associated CAP, N-terminal|Cyclase-associated protein CAP/septum formation inhibitor MinC, C-terminal|C-CAP/cofactor C-like domain|CAP, conserved si
Ankrd33b	ENSMUSG00000022237	67434	Ankyrin repeat|Ankyrin repeat-containing domain|Ankyrin repeat-containing domain superfamily|
Itpkb	ENSMUSG00000038855	320404	Inositol polyphosphate kinase|Inositol polyphosphate kinase superfamily
Ank	ENSMUSG00000022265	11732	Progressive ankylosis
Pkd1	ENSMUSG00000032855	18763	Leucine-rich repeat N-terminal domain|GPS motif|Polycystic kidney disease type 1 protein|Cysteine-rich flanking region, C-terminal|PKD domain|PLAT/LH2 domain|C-type lectin-like|Leucine-rich repeat|PKD/REJ-like domain|Carbohydrate-binding WSC|Leucine-rich
Ctdp1	ENSMUSG00000033323	67655	BRCT domain|FCP1 homology domain|Single hybrid motif|FCP1-like phosphatase, phosphatase domain|FCP1-like phosphatase, C-terminal|HAD superfamily|HAD-like superfamily|BRCT domain superfamily|CTD phosphatase Fcp1
Lypd6	ENSMUSG00000050447	320343	Ly6/PLAUR domain-containing protein 6|Ly6/PLAUR domain-containing protein 6-like
Sobp	ENSMUSG00000038248	109205	Retinoic acid-induced protein 2/sine oculis-binding protein homologue
Lipc	ENSMUSG00000032207	15450	Triacylglycerol lipase family|PLAT/LH2 domain|Hepatic lipase|Lipase/vitellogenin|Lipase, LIPH-type|Alpha/Beta hydrolase fold|Lipase, N-terminal|PLAT/LH2 domain superfamily
4732471J01Rik	--	--	--
Chst15	ENSMUSG00000030930	77590	P-loop containing nucleoside triphosphate hydrolase
Cacna1s	ENSMUSG00000026407	12292	Voltage-dependent calcium channel, alpha-1 subunit|Voltage-dependent calcium channel, L-type, alpha-1 subunit|Voltage-dependent calcium channel, L-type, alpha-1S subunit|Ion transport domain|Voltage-dependent calcium channel, alpha-1 subunit, IQ domain|Vo
Wdr72	ENSMUSG00000044976	546144	WD40 repeat|Quinoprotein amine dehydrogenase, beta chain-like|WD40/YVTN repeat-like-containing domain superfamily|WD40-repeat-containing domain|WD40 repeat, conserved site|WD40-repeat-containing domain superfamily|Quinoprotein alcohol dehydrogenase-like s
Mamdc2	ENSMUSG00000033207	71738	MAM domain|Concanavalin A-like lectin/glucanase domain superfamily|
Letm1	ENSMUSG00000005299	56384	LETM1-like|EF-hand domain pair|EF-Hand 1, calcium-binding site|Letm1 ribosome-binding domain|
Myo15	ENSMUSG00000042678	17910	IQ motif, EF-hand binding site|FERM domain|MyTH4 domain|SH3 domain|Myosin head, motor domain|PH-like domain superfamily|FERM central domain|P-loop containing nucleoside triphosphate hydrolase|Unconventional myosin-XV|FERM superfamily, second domain|SH3-li
Dnaic1	ENSMUSG00000061322	68922	WD40 repeat|WD40/YVTN repeat-like-containing domain superfamily|WD40-repeat-containing domain|WD40-repeat-containing domain superfamily|
Cfdp1	ENSMUSG00000031954	23837	BCNT-C domain
Gpd2	ENSMUSG00000026827	14571	FAD-dependent glycerol-3-phosphate dehydrogenase|EF-hand domain|FAD dependent oxidoreductase|EF-hand domain pair|EF-Hand 1, calcium-binding site|Alpha-glycerophosphate oxidase, C-terminal|FAD/NAD(P)-binding domain superfamily|Alpha-glycerophosphate oxidas
Krt73	ENSMUSG00000063661	223915	Keratin, type II|Intermediate filament protein, conserved site|Keratin type II head|Intermediate filament, rod domain|Intermediate filament, rod domain, coil 1B
Dicer1	ENSMUSG00000041415	192119	Ribonuclease III domain|Helicase, C-terminal|PAZ domain|Dicer dimerisation domain|Helicase/UvrB, N-terminal|Ribonuclease III|Helicase superfamily 1/2, ATP-binding domain|Double-stranded RNA-binding domain|P-loop containing nucleoside triphosphate hydrolas
Il34	ENSMUSG00000031750	76527	Interleukin-34|Interleukin-34 superfamily
Myom2	ENSMUSG00000031461	17930	Immunoglobulin subtype 2|Immunoglobulin subtype|Fibronectin type III|Immunoglobulin-like domain|Immunoglobulin I-set|Immunoglobulin-like fold|Fibronectin type III superfamily|Immunoglobulin-like domain superfamily
Fer1l4	ENSMUSG00000013338	74562	C2 domain|Ferlin B-domain|FerIin domain|Fer-1-like protein 4|Ferlin, C-terminal domain|C2 domain superfamily|Ferlin, second C2 domain|Ferlin family|Ferlin, third C2 domain|Ferlin, fourth C2 domain|Ferlin, fifth C2 domain|Ferlin, sixth C2 domain|Ferlin, f
Ninj2	ENSMUSG00000041377	29862	Ninjurin
Elavl2	ENSMUSG00000008489	15569	RNA recognition motif domain|Paraneoplastic encephalomyelitis antigen|Splicing factor ELAV/Hu|Nucleotide-binding alpha-beta plait domain superfamily|Splicing factor ELAV/Hu, RNA recognition motif 1|HuB, RNA recognition motif 3|HuB, RNA recognition motif 2
Gm3893	ENSMUSG00000094293		--
Fbxo21	ENSMUSG00000032898	231670	F-box domain|Hemimethylated DNA-binding domain|Protein SirB1, N-terminal|F-box-like domain superfamily|Hemimethylated DNA-binding domain superfamily
Cttn	ENSMUSG00000031078	13043	SH3 domain|Hs1/Cortactin|Cortactin|Cortactin, SH3 domain|SH3-like domain superfamily
Ncapd3	ENSMUSG00000035024	78658	Armadillo-like helical|Condensin-2 complex subunit D3|Armadillo-type fold|Condensin subunit 1/Condensin-2 complex subunit D3|Condensin complex subunit 1, C-terminal
Pcdha12	ENSMUSG00000103310	192164	Cadherin-like|Cadherin, N-terminal|Cadherin-like superfamily|Cadherin conserved site|Cadherin, C-terminal catenin-binding domain
Tubgcp2	ENSMUSG00000025474	74237	|Gamma-tubulin complex component protein|Gamma tubulin complex component, C-terminal|Gamma tubulin complex component protein, N-terminal|Gamma-tubulin complex, C-terminal domain superfamily
Ngf	ENSMUSG00000027859	18049	Nerve growth factor-related|Nerve growth factor conserved site|Nerve growth factor-like|Nerve growth factor, beta subunit|Nerve growth factor, beta subunit, mammalian|Cystine-knot cytokine|
Synpo2	ENSMUSG00000050315	118449	|PDZ domain|PDZ superfamily
Arhgap25	ENSMUSG00000030047	232201	Rho GTPase-activating protein domain|Pleckstrin homology domain|Rho GTPase activation protein|PH-like domain superfamily
2810404M03Rik	--	--	--
Slx4ip	ENSMUSG00000027281	74243	Protein SLX4IP
Shb	ENSMUSG00000044813	230126	SH2 domain|SH2 domain-containing adapter protein B|SHB, SH2 domain|SH2 domain superfamily
AU040320	ENSMUSG00000028830	100317	PKD domain|Immunoglobulin-like fold|MANSC domain|PKD/Chitinase domain|Dyslexia-associated protein KIAA0319-like|PKD domain superfamily
Grk1	ENSMUSG00000031450	24013	GPCR kinase|Protein kinase domain|AGC-kinase, C-terminal|Serine/threonine-protein kinase, active site|Protein kinase-like domain superfamily|RGS domain|Protein kinase, ATP binding site|Rhodopsin kinase GRK1|RGS domain superfamily|Rhodopsin kinase, catalyt
Spats2	ENSMUSG00000051934	72572	UBA-like superfamily|Protein of unknown function DUF1387
Ppap2b	--	--	--
Tyw1	ENSMUSG00000056310	100929	Flavodoxin-like|Flavodoxin/nitric oxide synthase|Flavoprotein-like superfamily|Radical SAM|Aldolase-type TIM barrel|tRNA wybutosine-synthesis|S-adenosyl-L-methionine-dependent tRNA 4-demethylwyosine synthase
Tnrc18	ENSMUSG00000039477	231861	Bromo adjacent homology (BAH) domain|Bromo adjacent homology (BAH) domain superfamily|
Hmbox1	ENSMUSG00000021972	219150	Homeobox domain|Cro/C1-type helix-turn-helix domain|Hepatocyte nuclear factor 1, N-terminal|Homeobox-like domain superfamily|Lambda repressor-like, DNA-binding domain superfamily|Homeobox-containing protein 1
Dnah10	ENSMUSG00000038011	56087	AAA+ ATPase domain|Dynein heavy chain region D6 P-loop domain|Dynein heavy chain, domain-1|Dynein heavy chain, domain-2|Dynein heavy chain, AAA module D4|Dynein heavy chain, coiled coil stalk|Dynein heavy chain|P-loop containing nucleoside triphosphate hy
Fut8	ENSMUSG00000021065	53618	SH3 domain|Alpha-(1,6)-fucosyltransferase|Glycosyltransferase family 23 (GT23) domain|Alpha-(1,6)-fucosyltransferase, SH3 domain|SH3-like domain superfamily
Pik3c2g	ENSMUSG00000030228	18705	Phosphatidylinositol kinase|Phosphatidylinositol 3-kinase Ras-binding (PI3K RBD) domain|Ubiquitin-like domain superfamily|C2 domain|Phosphatidylinositol 3-/4-kinase, catalytic domain|Phosphoinositide 3-kinase, accessory (PIK) domain|Phox homologous domain
Cacna1i	ENSMUSG00000022416	239556	Voltage-dependent calcium channel, alpha-1 subunit|Voltage-dependent calcium channel, T-type, alpha-1 subunit|Ion transport domain|Voltage-dependent channel domain superfamily|Voltage-dependent calcium channel, T-type, alpha-1I subunit|Voltage-gated catio
Dtd1	ENSMUSG00000027430	66044	D-aminoacyl-tRNA deacylase DTD|D-aminoacyl-tRNA deacylase-like superfamily
Frmd6	ENSMUSG00000048285	319710	FERM domain|PH-like domain superfamily|FERM/acyl-CoA-binding protein superfamily|FERM, N-terminal|FERM, C-terminal PH-like domain|FERM central domain|Band 4.1 domain|Ubiquitin-like domain superfamily|FERM superfamily, second domain|FERM domain-containing
Gatad2a	ENSMUSG00000036180	234366	Transcriptional repressor p66, coiled-coil MBD2-interaction domain|Transcriptional repressor p66
Kdm2b	ENSMUSG00000029475	30841	F-box domain|Zinc finger, PHD-type|Zinc finger, CXXC-type|JmjC domain|Leucine-rich repeat, cysteine-containing subtype|Zinc finger, FYVE/PHD-type|Zinc finger, RING/FYVE/PHD-type|Zinc finger, PHD-finger|Leucine-rich repeat domain superfamily|Jumonji, helic
Fam65b	--	--	--
Mov10l1	ENSMUSG00000015365	83456	P-loop containing nucleoside triphosphate hydrolase|DNA2/NAM7 helicase, AAA domain|DNA2/NAM7 helicase-like, AAA domain
Nox4	ENSMUSG00000030562	50490	Ferric reductase transmembrane component-like domain|NADPH oxidase 1|Cytochrome b245, heavy chain|FAD-binding 8|Ferric reductase, NAD binding domain|FAD-binding domain, ferredoxin reductase-type|Riboflavin synthase-like beta-barrel|Ferredoxin-NADP reducta
Rab30	ENSMUSG00000030643	75985	Small GTPase|Small GTP-binding protein domain|P-loop containing nucleoside triphosphate hydrolase|Rab30
Arhgap39	ENSMUSG00000033697	223666	Rho GTPase-activating protein domain|MyTH4 domain|WW domain|Rho GTPase activation protein|WW domain superfamily|MyTH4 domain superfamily|
9030617O03Rik	--	--	--
Gulp1	ENSMUSG00000056870	70676	PTB/PI domain|PH-like domain superfamily|
Map6	ENSMUSG00000055407	17760	Microtubule-associated protein 6
Sppl3	ENSMUSG00000029550	74585	Presenilin/signal peptide peptidase|Peptidase A22B, signal peptide peptidase|
Pfkfb3	ENSMUSG00000026773	170768	Phosphoglycerate/bisphosphoglycerate mutase, active site|Fructose-2,6-bisphosphatase|Histidine phosphatase superfamily, clade-1|6-phosphofructo-2-kinase|P-loop containing nucleoside triphosphate hydrolase|Histidine phosphatase superfamily|
Arid2	ENSMUSG00000033237	77044	ARID DNA-binding domain|ARID DNA-binding domain superfamily|DNA-binding RFX-type winged-helix domain|Zinc finger C2H2-type|Armadillo-type fold|Winged helix-like DNA-binding domain superfamily|Winged helix DNA-binding domain superfamily
Lnx1	ENSMUSG00000029228	16924	PDZ domain|PDZ superfamily||Zinc finger, RING-type|Zinc finger, RING/FYVE/PHD-type|Zinc finger, RING-type, conserved site
Mllt10	ENSMUSG00000026743	17354	Zinc finger, PHD-type|Zinc finger, RING/FYVE/PHD-type|Extended PHD (ePHD) domain|Zinc finger, FYVE/PHD-type|Zinc finger, PHD-type, conserved site|Zinc finger, PHD-finger|
Sv2b	ENSMUSG00000053025	64176	Major facilitator, sugar transporter-like|Sugar transporter, conserved site|Major facilitator superfamily|Major facilitator superfamily domain|Synaptic vesicle protein SV2|MFS transporter superfamily|
Mtr	ENSMUSG00000021311	238505	Pterin-binding domain|Homocysteine-binding domain|Cobalamin (vitamin B12)-binding module, cap domain|Vitamin B12-dependent methionine synthase, activation domain|Cobalamin (vitamin B12)-binding domain|Dihydropteroate synthase-like|Cobalamin-dependent meth
Eya3	ENSMUSG00000028886	14050	EYA domain|Eyes absent family|Eyes absent homologue 3|EYA domain superfamily|EYA domain, metazoan
Add3	ENSMUSG00000025026	27360	Class II aldolase/adducin N-terminal|Gamma-adducin|Class II aldolase/adducin N-terminal domain superfamily|
2010300C02Rik	ENSMUSG00000026090	72097	CRACD-like|Domain of unknown function DUF4592
Cryl1	ENSMUSG00000021947	68631	3-hydroxyacyl-CoA dehydrogenase, C-terminal|3-hydroxyacyl-CoA dehydrogenase, NAD binding|3-hydroxyacyl-CoA dehydrogenase, conserved site|6-phosphogluconate dehydrogenase-like, C-terminal domain superfamily|6-phosphogluconate dehydrogenase, domain 2|3-hydr
Lyst	ENSMUSG00000019726	17101	BEACH domain|WD40 repeat|WD40/YVTN repeat-like-containing domain superfamily|Armadillo-type fold|WD40-repeat-containing domain|WD40 repeat, conserved site|PH-BEACH domain|Lysosomal-trafficking regulator|WD40-repeat-containing domain superfamily|BEACH doma
Irak2	ENSMUSG00000060477	108960	Death domain|Protein kinase domain|Protein kinase-like domain superfamily|Death-like domain superfamily|Interleukin-1 receptor-associated kinase-like 2|IRAK2, death domain|
Morc1	ENSMUSG00000022652	17450	Zinc finger, CW-type|Histidine kinase/HSP90-like ATPase superfamily|Morc, S5 domain 2-like
Pcdhga7	ENSMUSG00000103472	93715	Cadherin-like|Cadherin, N-terminal|Cadherin-like superfamily|Cadherin conserved site|Cadherin, C-terminal catenin-binding domain|Cadherin, cytoplasmic C-terminal domain
Col27a1	ENSMUSG00000045672	373864	Fibrillar collagen, C-terminal|Laminin G domain|Collagen triple helix repeat|Concanavalin A-like lectin/glucanase domain superfamily|
Cdk15	ENSMUSG00000026023	271697	Protein kinase domain|Serine/threonine-protein kinase, active site|Protein kinase-like domain superfamily|Protein kinase, ATP binding site|CDK15, catalytic domain
Rab11fip3	ENSMUSG00000037098	215445	Rab-binding domain FIP-RBD|Rab11 family-interacting protein 3|FIP-RBD, C-terminal domain superfamily|EF-hand domain|EF-hand domain pair
Myom1	ENSMUSG00000024049	17929	|Immunoglobulin subtype 2|Immunoglobulin subtype|Fibronectin type III|Immunoglobulin-like domain|Immunoglobulin I-set|Immunoglobulin-like fold|Fibronectin type III superfamily|Immunoglobulin-like domain superfamily
Tbc1d22b	ENSMUSG00000042203	381085	Rab-GTPase-TBC domain|Rab-GTPase-TBC domain superfamily|
Als2	ENSMUSG00000026024	74018	Dbl homology (DH) domain|Regulator of chromosome condensation, RCC1|VPS9 domain|MORN motif|Regulator of chromosome condensation 1/beta-lactamase-inhibitor protein II|PH-like domain superfamily|Dbl homology (DH) domain superfamily|VPS9 domain superfamily
Scube2	ENSMUSG00000007279	56788	EGF-type aspartate/asparagine hydroxylation site|EGF-like domain|CUB domain|EGF-like calcium-binding domain|Growth factor receptor cysteine-rich domain superfamily|Tyrosine-protein kinase ephrin type A/B receptor-like|EGF-like calcium-binding, conserved s
Ttc39b	ENSMUSG00000038172	69863	Tetratricopeptide-like helical domain superfamily|Inclusion body clearance protein Iml2/Tetratricopeptide repeat protein 39|Tetratricopeptide repeat|Tetratricopeptide repeat protein 39B
Cnih3	ENSMUSG00000026514	72978	Cornichon|Cornichon, conserved site
Gpr45	ENSMUSG00000041907	93690	G protein-coupled receptor, rhodopsin-like|GPCR, rhodopsin-like, 7TM
Dirc2	--	--	--
Prkar2b	ENSMUSG00000002997	19088	Cyclic nucleotide-binding domain|cAMP-dependent protein kinase regulatory subunit, dimerization-anchoring domain|cAMP-dependent protein kinase regulatory subunit|RmlC-like jelly roll fold|Cyclic nucleotide-binding, conserved site|Cyclic nucleotide-binding
Armc4	ENSMUSG00000061802	74934	Armadillo|Armadillo-like helical|Armadillo-type fold|
Zfp710	ENSMUSG00000048897	209225	Zinc finger C2H2-type|Zinc finger C2H2 superfamily|
Clock	ENSMUSG00000029238	12753	PAS domain|Nuclear translocator|PAC motif|Myc-type, basic helix-loop-helix (bHLH) domain|PAS fold|PAS domain superfamily|Helix-loop-helix DNA-binding domain superfamily
Ak7	ENSMUSG00000041323	78801	Adenylate kinase/UMP-CMP kinase|Dpy-30 motif|Adenylate kinase 7|P-loop containing nucleoside triphosphate hydrolase|NAD(P)-binding domain superfamily
Ap3b1	ENSMUSG00000021686	11774	Clathrin/coatomer adaptor, adaptin-like, N-terminal|Armadillo-like helical|Beta-adaptin appendage, C-terminal subdomain|Armadillo-type fold|AP complex subunit beta|AP-3 complex subunit beta|AP-3 complex subunit beta, C-terminal domain|AP-3 complex subunit
Syt6	ENSMUSG00000027849	54524	C2 domain|Synaptotagmin|Synaptotagmin-6|C2 domain superfamily|
Atl1	ENSMUSG00000021066	73991	Guanylate-binding protein, N-terminal|P-loop containing nucleoside triphosphate hydrolase|GB1/RHD3-type guanine nucleotide-binding (G) domain|Guanylate-binding protein, C-terminal domain superfamily
Atp6v0a4	ENSMUSG00000038600	140494	V-type ATPase, V0 complex, 116kDa subunit family|ATPase, V0 complex, subunit 116kDa, eukaryotic
Tprg	ENSMUSG00000048399	71338	Inositol phosphatase|hSac2 domain|Tumor protein p63-regulated gene 1-like
Tom1l2	ENSMUSG00000000538	216810	VHS domain|GAT domain|ENTH/VHS|Target of Myb protein 1|Target of Myb1-like 2|GAT domain superfamily
Lypd6b	ENSMUSG00000026765	71897	Ly6/PLAUR domain-containing protein 6-like
Setd3	ENSMUSG00000056770	52690	SET domain|Rubisco LSMT, substrate-binding domain|Actin-histidine N-methyltransferase SETD3|Rubisco LSMT, substrate-binding domain superfamily|
Man1a2	ENSMUSG00000008763	17156	Glycoside hydrolase family 47|Six-hairpin glycosidase-like superfamily|Seven-hairpin glycosidases|
Birc6	ENSMUSG00000024073	12211	Ubiquitin-conjugating enzyme E2|BIR repeat|Ubiquitin-conjugating enzyme/RWD-like|Baculoviral IAP repeat-containing protein 6|WD40-repeat-containing domain superfamily|
Zc3h12b	ENSMUSG00000035045	547176	Zinc finger, CCCH-type|Ribonuclease Zc3h12a-like, NYN domain|Rege-1, UBA-like domain|Endoribonuclease Regnase 1/ZC3H12, C-terminal domain|
Cuedc1	ENSMUSG00000018378	103841	Ubiquitin system component CUE|UBA-like superfamily|CUE domain-containing protein 1|CUE domain-containing protein 1, CUE domain|
Kcnab2	ENSMUSG00000028931	16498	Potassium channel, voltage-dependent, beta subunit, KCNAB-related|Potassium channel, voltage-dependent, beta subunit, KCNAB2|Potassium channel, voltage-dependent, beta subunit, KCNAB|NADP-dependent oxidoreductase domain|NADP-dependent oxidoreductase domai
Acacb	ENSMUSG00000042010	100705	Biotin/lipoyl attachment|Carbamoyl-phosphate synthetase large subunit-like, ATP-binding domain|Biotin carboxylase-like, N-terminal domain|Biotin carboxylase, C-terminal|Single hybrid motif|Rudiment single hybrid motif|ATP-grasp fold|Acetyl-coenzyme A carb
Smg7	ENSMUSG00000042772	226517	Tetratricopeptide-like helical domain superfamily|DNA/RNA-binding domain, Est1-type|Telomerase activating protein Est1
Slc13a3	ENSMUSG00000018459	114644	Solute carrier family 13
Fank1	ENSMUSG00000053111	66930	Ankyrin repeat|Fibronectin type III|Immunoglobulin-like fold|Ankyrin repeat-containing domain|Fibronectin type III superfamily|Ankyrin repeat-containing domain superfamily
Sncaip	ENSMUSG00000024534	67847	Ankyrin repeat|Ankyrin repeat-containing domain|Synphilin-1, alpha-Synuclein-binding domain|Ankyrin repeat-containing domain superfamily|Synphilin-1|
Cyp2d10	ENSMUSG00000094806	13101	Cytochrome P450|Cytochrome P450, E-class, group I|Cytochrome P450, E-class, group I, CYP2D-like|Cytochrome P450 superfamily|Cytochrome P450, conserved site|
Fam214a	ENSMUSG00000034858	235493	Domain of unknown function DUF4210|Protein FAM214/SPAC3H8.04, C-terminal|
Pcdhgb4	ENSMUSG00000103585	93701	Cadherin-like|Cadherin, N-terminal|Cadherin-like superfamily|Cadherin conserved site|Cadherin, C-terminal catenin-binding domain|Cadherin, cytoplasmic C-terminal domain
Ano3	ENSMUSG00000074968	228432	Anoctamin|Anoctamin-3|Anoctamin, dimerisation domain
Cacna2d2	ENSMUSG00000010066	56808	von Willebrand factor, type A|VWA N-terminal|Voltage-dependent calcium channel, alpha-2/delta subunit, conserved region|von Willebrand factor A-like domain superfamily
Tsga10	ENSMUSG00000060771	211484	Testis-specific gene 10 protein|
Khdrbs3	ENSMUSG00000022332	13992	K Homology domain|K Homology domain, type 1|Sam68, tyrosine-rich domain|KHDRBS, Qua1 domain|K Homology domain, type 1 superfamily|
Smarca2	ENSMUSG00000024921	67155	SNF2-related, N-terminal domain|Bromodomain|Helicase, C-terminal|BRK domain|Helicase superfamily 1/2, ATP-binding domain|Helicase/SANT-associated domain|Glutamine-Leucine-Glutamine, QLQ|Bromodomain, conserved site|P-loop containing nucleoside triphosphate
Otof	ENSMUSG00000062372	83762	C2 domain|Ferlin B-domain|FerIin domain|Otoferlin|Ferlin, C-terminal domain|C2 domain superfamily|Ferlin, second C2 domain|Ferlin family|Ferlin, third C2 domain|Ferlin, fourth C2 domain|Ferlin, fifth C2 domain|Ferlin, sixth C2 domain|Ferlin, first C2 dom
Kazn	ENSMUSG00000115905	71529	Sterile alpha motif domain|Sterile alpha motif/pointed domain superfamily|Kazrin, SAM domain repeat 1|Kazrin|Kazrin, SAM domain repeat 2|Kazrin, SAM domain repeat 3
Slc6a9	ENSMUSG00000028542	14664	Sodium:neurotransmitter symporter|Sodium:neurotransmitter symporter, glycine, type 1|Sodium:neurotransmitter symporter superfamily|
Spred2	ENSMUSG00000045671	114716	WH1/EVH1 domain|Sprouty|PH-like domain superfamily|c-Kit-binding domain|SPRE, EVH1 domain
Epha5	ENSMUSG00000029245	13839	Protein kinase domain|Ephrin receptor ligand binding domain|Serine-threonine/tyrosine-protein kinase, catalytic domain|Tyrosine-protein kinase, receptor class V, conserved site|Sterile alpha motif domain|Fibronectin type III|Tyrosine-protein kinase, activ
Chid1	ENSMUSG00000025512	68038	Glycoside hydrolase family 18, catalytic domain|Chitinase II|Glycoside hydrolase superfamily|Chitinase insertion domain superfamily|
Frmpd1	ENSMUSG00000035615	666060	Ras-associating (RA) domain|FERM domain|PDZ domain|PH-like domain superfamily|FERM/acyl-CoA-binding protein superfamily|FERM central domain|Band 4.1 domain|Ubiquitin-like domain superfamily|FERM superfamily, second domain|PDZ superfamily|FERM and PDZ doma
Mtus1	ENSMUSG00000045636	102103	Microtubule-associated tumour suppressor 1|
Zpbp	ENSMUSG00000020193	53604	Zona-pellucida-binding|Immunoglobulin-like fold
Ryr1	ENSMUSG00000030592	20190	RIH domain|B30.2/SPRY domain|Ryanodine receptor Ryr|SPRY domain|Ion transport domain|Ryanodine Receptor TM 4-6|EF-hand domain pair|Concanavalin A-like lectin/glucanase domain superfamily|Ryanodine receptor|RyR/IP3R Homology associated domain|Inositol 1,4,
Cntrl	ENSMUSG00000057110	26920	Leucine-rich repeat|Leucine-rich repeat, typical subtype|Leucine-rich repeat domain superfamily|Centriolin|
Adamts14	ENSMUSG00000059901	237360	Thrombospondin type-1 (TSP1) repeat|Peptidase M12B, ADAM/reprolysin|Peptidase M12B, propeptide|ADAM-TS Spacer 1|PLAC|ADAMTS/ADAMTS-like|Metallopeptidase, catalytic domain superfamily|Thrombospondin type-1 (TSP1) repeat superfamily|ADAM cysteine-rich domai
Exoc6	ENSMUSG00000053799	107371	Exocyst complex component EXOC6/Sec15|Exocyst complex component EXOC6/Sec15, C-terminal, domain 2|Exocyst complex component EXOC6/Sec15, C-terminal, domain 1
Pak3	ENSMUSG00000031284	18481	CRIB domain|Protein kinase domain|Serine/threonine-protein kinase, active site|Protein kinase-like domain superfamily|Protein kinase, ATP binding site|p21 activated kinase binding domain|p21-activated kinase 3, catalytic domain|CRIB domain superfamily|
Cmya5	ENSMUSG00000047419	76469	B30.2/SPRY domain|Fibronectin type III|Concanavalin A-like lectin/glucanase domain superfamily|Immunoglobulin-like fold|Fibronectin type III superfamily|B30.2/SPRY domain superfamily
0610040J01Rik	ENSMUSG00000060512	76261	Protein of unknown function DUF4699
Tle4	ENSMUSG00000024642	21888	WD40 repeat|Groucho/TLE, N-terminal Q-rich domain|Groucho/transducin-like enhancer|WD40/YVTN repeat-like-containing domain superfamily|WD40-repeat-containing domain|WD40 repeat, conserved site|WD40-repeat-containing domain superfamily
Adamts19	ENSMUSG00000053441	240322	Thrombospondin type-1 (TSP1) repeat|Peptidase M12B, ADAM/reprolysin|Peptidase M12B, propeptide|ADAM, cysteine-rich domain|ADAM-TS Spacer 1|PLAC|ADAMTS/ADAMTS-like|Metallopeptidase, catalytic domain superfamily|Thrombospondin type-1 (TSP1) repeat superfami
Htr3b	ENSMUSG00000008590	57014	Neurotransmitter-gated ion-channel transmembrane domain|Neurotransmitter-gated ion-channel|Neurotransmitter-gated ion-channel ligand-binding domain|5-hydroxytryptamine 3 receptor|5-hydroxytryptamine 3 receptor, B subunit|Neurotransmitter-gated ion-channel
Ncs1	ENSMUSG00000062661	14299	EF-hand domain|EF-hand domain pair|EF-Hand 1, calcium-binding site|Recoverin family|
Runx1t1	ENSMUSG00000006586	12395	Zinc finger, MYND-type|TAFH/NHR1|CBFA2T family|Protein CBFA2T1|NHR2-like|TAFH/NHR1 domain superfamily
Ugt1a6b	ENSMUSG00000090145	394435	UDP-glucuronosyl/UDP-glucosyltransferase|UDP-glycosyltransferase family, conserved site
Lrrc8d	ENSMUSG00000046079	231549	Leucine-rich repeat|Leucine-rich repeat, typical subtype|LRRC8, pannexin-like TM region|Leucine-rich repeat domain superfamily
E430016F16Rik	--	--	--
Gm7120	--	--	--
Lemd1	ENSMUSG00000079330	213409	LEM domain|LEM/LEM-like domain superfamily|
Atrn	ENSMUSG00000027312	11990	EGF-like domain|CUB domain|C-type lectin-like|Laminin EGF domain|Plexin repeat|Kelch repeat type 1|Galactose oxidase/kelch, beta-propeller|Kelch-type beta propeller|C-type lectin-like/link domain superfamily|C-type lectin fold|PSI domain|Spermadhesin, CUB
Ddc	ENSMUSG00000020182	13195	Pyridoxal phosphate-dependent decarboxylase|Aromatic-L-amino-acid decarboxylase|Pyridoxal phosphate-dependent transferase, major domain|Pyridoxal phosphate-dependent transferase domain 1|Pyridoxal phosphate-dependent transferase|Pyridoxal-phosphate bindin
Arid1a	ENSMUSG00000007880	93760	ARID DNA-binding domain|Armadillo-like helical|Armadillo-type fold|SWI/SNF-like complex subunit BAF250/Osa|SWI/SNF-like complex subunit BAF250a|SWI/SNF-like complex subunit BAF250, C-terminal|ARID DNA-binding domain superfamily
Camsap2	ENSMUSG00000041570	67886	PRC-barrel-like superfamily|CKK domain|CAMSAP, spectrin and Ca2+/calmodulin-binding region|Calmodulin-regulated spectrin-associated protein|CKK domain superfamily|Calponin homology domain|Calmodulin-regulated spectrin-associated protein, CH domain|CH doma
Evi5	ENSMUSG00000011831	14020	Rab-GTPase-TBC domain|Ecotropic viral integration site 5 protein|Rab-GTPase-TBC domain superfamily
Dock11	ENSMUSG00000031093	75974	Pleckstrin homology domain|Dedicator of cytokinesis, C-terminal|PH-like domain superfamily|Armadillo-type fold|Dedicator of cytokinesis C/D, N-terminal|Dedicator of cytokinesis|DHR-1 domain|DHR-2 domain|C2 domain superfamily|Dedicator of cytokinesis D, C2
Smarcal1	ENSMUSG00000039354	54380	|HARP domain|SWI/SNF-related matrix-associated actin-dependent regulator of chromatin subfamily A-like protein 1|SNF2-related, N-terminal domain|Helicase, C-terminal|Helicase superfamily 1/2, ATP-binding domain|P-loop containing nucleoside triphosphate hy
Foxo1	ENSMUSG00000044167	56458	Fork head domain|Fork head domain conserved site 2|FOXO protein, transactivation domain|FOXO protein, KIX-binding domain|Winged helix-like DNA-binding domain superfamily|Winged helix DNA-binding domain superfamily
Col6a5	ENSMUSG00000091345	665033	von Willebrand factor, type A|Collagen triple helix repeat|von Willebrand factor A-like domain superfamily
Cdc42bpb	ENSMUSG00000021279	217866	CRIB domain|Protein kinase domain|AGC-kinase, C-terminal|Citron homology (CNH) domain|Pleckstrin homology domain|Protein kinase C-like, phorbol ester/diacylglycerol-binding domain|Serine/threonine-protein kinase, active site|Protein kinase-like domain sup
Ildr2	ENSMUSG00000040612	100039795	Immunoglobulin subtype|LISCH7|Immunoglobulin-like domain superfamily
Tmem181a	ENSMUSG00000038141	77106	Transmembrane protein 181
D930020B18Rik	ENSMUSG00000047642	216393	Protein of unknown function DUF4551|
Ccm2	ENSMUSG00000000378	216527	PTB/PI domain|Cerebral cavernous malformations 2|Cerebral cavernous malformations 2, harmonin-homology domain|PH-like domain superfamily|
Snx27	ENSMUSG00000028136	76742	Ras-associating (RA) domain|PDZ domain|Phox homologous domain|Sorting nexin-27|Ubiquitin-like domain superfamily|PDZ superfamily|PX domain superfamily|SNX27, atypical FERM-like domain|SNX17/27/31|SNX27, PX domain|
Uaca	ENSMUSG00000034485	72565	Target SNARE coiled-coil homology domain|Ankyrin repeat|Ankyrin repeat-containing domain|Protein Nucling|Ankyrin repeat-containing domain superfamily
Dnttip1	ENSMUSG00000017299	76233	Terminal deoxynucleotidyltransferase-interacting factor 1|DNTTIP1, dimerisation domain
Ptpn1	ENSMUSG00000027540	19246	PTP type protein phosphatase|Tyrosine specific protein phosphatases domain|Protein-tyrosine phosphatase, catalytic|Protein-tyrosine phosphatase, non-receptor type-1/2|Protein-tyrosine phosphatase, active site|Protein-tyrosine phosphatase-like
Mamld1	ENSMUSG00000059401	333639	Mastermind-like domain-containing protein 1
Epb4.1	--	--	--
Trdn	ENSMUSG00000019787	76757	Triadin|Aspartyl beta-hydroxylase/Triadin domain
Cdcp1	ENSMUSG00000035498	109332	Spermadhesin, CUB domain superfamily|CUB domain-containing protein 1
Pcx	ENSMUSG00000024892	18563	Biotin/lipoyl attachment|Pyruvate carboxyltransferase|Biotin-binding site|Carboxylase, conserved domain|Carbamoyl-phosphate synthetase large subunit-like, ATP-binding domain|Biotin carboxylase-like, N-terminal domain|Biotin carboxylase, C-terminal|Pyruvat
Mfhas1	ENSMUSG00000070056	52065	Leucine-rich repeat|Leucine-rich repeat, typical subtype|Roc domain|P-loop containing nucleoside triphosphate hydrolase|Leucine-rich repeat domain superfamily
Myocd	ENSMUSG00000020542	214384	SAP domain|RPEL repeat|Myocardin|SAP domain superfamily|Myocardin-like
Iqgap3	ENSMUSG00000028068	404710	IQ motif, EF-hand binding site|RasGAP protein, C-terminal|WW domain|Calponin homology domain|Ras GTPase-activating domain|Rho GTPase activation protein|Ras GTPase-activating protein, conserved site|P-loop containing nucleoside triphosphate hydrolase|CH do
Cdkl5	ENSMUSG00000031292	382253	|Protein kinase domain|Serine/threonine-protein kinase, active site|Protein kinase-like domain superfamily|Protein kinase, ATP binding site
Morn5	ENSMUSG00000026894	75495	MORN motif|MORN repeat-containing protein 5
Tspan14	ENSMUSG00000037824	52588	Tetraspanin|Tetraspanin, EC2 domain superfamily|Tetraspanin/Peripherin|Tetraspanin, conserved site
Bcas1	ENSMUSG00000013523	76960	Novel Amplified in Breast Cancer-1
Slc22a3	ENSMUSG00000023828	20519	|Organic cation transport protein/SVOP|Major facilitator, sugar transporter-like|Sugar transporter, conserved site|Major facilitator superfamily domain|MFS transporter superfamily
Zeb2	ENSMUSG00000026872	24136	Homeobox domain|Drought induced 19 protein type, zinc-binding domain|Homeobox-like domain superfamily|Zinc finger C2H2-type|Zinc finger C2H2 superfamily|
AI118078	--	--	--
Cep164	ENSMUSG00000043987	214552	WW domain|WW domain superfamily|
Dstyk	ENSMUSG00000042046	213452	Protein kinase domain|Serine-threonine/tyrosine-protein kinase, catalytic domain|Serine/threonine-protein kinase, active site|Protein kinase-like domain superfamily|Protein kinase, ATP binding site|
Ube3c	ENSMUSG00000039000	100763	IQ motif, EF-hand binding site|HECT domain|HECT, E3 ligase catalytic domain
Scn10a	ENSMUSG00000034533	20264	Voltage gated sodium channel, alpha subunit|Ion transport domain|Sodium ion transport-associated|Voltage-dependent channel domain superfamily|Voltage gated sodium channel, alpha-10 subunit|Voltage-gated cation channel calcium and sodium
St8sia3os	--	--	--
Piezo1	ENSMUSG00000014444	234839	Piezo family|Piezo non-specific cation channel, R-Ras-binding domain|Piezo domain|
Ctps2	ENSMUSG00000031360	55936	CTP synthase|CTP synthase, N-terminal|Glutamine amidotransferase|P-loop containing nucleoside triphosphate hydrolase|Class I glutamine amidotransferase-like|CTP synthase GATase domain
Lrfn5	ENSMUSG00000035653	238205	Leucine-rich repeat|Leucine-rich repeat, typical subtype|Immunoglobulin subtype 2|Immunoglobulin subtype|Immunoglobulin-like domain|Immunoglobulin I-set|Immunoglobulin-like fold|Leucine-rich repeat and fibronectin type-III domain-containing protein 5|BspA
Nek10	ENSMUSG00000042567	674895	Armadillo|Protein kinase domain|Tyrosine-protein kinase, active site|Protein kinase-like domain superfamily|Armadillo-type fold|Protein kinase, ATP binding site|Serine/threonine-protein kinase Nek10, catalytic domain|
Usp36	ENSMUSG00000033909	72344	Peptidase C19, ubiquitin carboxyl-terminal hydrolase|Ubiquitin specific protease, conserved site|Ubiquitin specific protease domain|Papain-like cysteine peptidase superfamily
A930015D03Rik	--	--	--
Rtf1	ENSMUSG00000027304	76246	Plus-3 domain|Plus3-like superfamily
Dpysl2	ENSMUSG00000022048	12934	Amidohydrolase-related|Metal-dependent hydrolase, composite domain superfamily|Hydantoinase/dihydropyrimidinase|Dihydropyrimidinase-related protein 2|Metal-dependent hydrolase
Slc45a4	ENSMUSG00000079020	106068	MFS transporter superfamily|
Cc2d2a	ENSMUSG00000039765	231214	C2 domain|CC2D2A, N-terminal, C2 domain|Domain of unknown function (DUF5523)
2020-03-10	#N/A	#N/A	#N/A
Rasal2	ENSMUSG00000070565	226525	C2 domain|Pleckstrin homology domain|Ras GTPase-activating domain|Rho GTPase activation protein|Domain of unknown function DUF3498|Ras GTPase-activating protein, conserved site|C2 domain superfamily|Ras GTPase-activating protein|PH-like domain superfamily
Card14	ENSMUSG00000013483	170720	CARD domain|PDZ domain|Guanylate kinase-like domain|Death-like domain superfamily|P-loop containing nucleoside triphosphate hydrolase|PDZ superfamily
Tbck	ENSMUSG00000028030	271981	Rab-GTPase-TBC domain|Protein kinase domain|Rhodanese-like domain|Protein kinase-like domain superfamily|Rab-GTPase-TBC domain superfamily|Rhodanese-like domain superfamily
Pde9a	ENSMUSG00000041119	18585	3'5'-cyclic nucleotide phosphodiesterase, catalytic domain|HD/PDEase domain|3'5'-cyclic nucleotide phosphodiesterase|3'5'-cyclic nucleotide phosphodiesterase, conserved site|3'5'-cyclic nucleotide phosphodiesterase, catalytic domain superfamily|
D17Wsu92e	--	--	--
Mipol1	ENSMUSG00000047022	73490	Mirror-image polydactyly gene 1 protein
Pi4ka	ENSMUSG00000041720	224020	Phosphatidylinositol 3-/4-kinase, catalytic domain|Phosphoinositide 3-kinase, accessory (PIK) domain|Protein kinase-like domain superfamily|Phosphatidylinositol kinase|Armadillo-type fold|Phosphatidylinositol 3/4-kinase, conserved site|Phosphatidylinosito
Lrp1	ENSMUSG00000040249	16971	LDLR class B repeat|EGF-type aspartate/asparagine hydroxylation site|EGF-like domain|EGF-like calcium-binding domain|Low-density lipoprotein (LDL) receptor class A repeat|Growth factor receptor cysteine-rich domain superfamily|Six-bladed beta-propeller, T
Itih5	ENSMUSG00000025780	209378	von Willebrand factor, type A|Inter-alpha-trypsin inhibitor heavy chain, C-terminal|VIT domain|von Willebrand factor A-like domain superfamily
Pcdhga8	ENSMUSG00000103897	93716	Cadherin-like|Cadherin, N-terminal|Cadherin-like superfamily|Cadherin conserved site|Cadherin, C-terminal catenin-binding domain|Cadherin, cytoplasmic C-terminal domain
Adam19	ENSMUSG00000011256	11492	EGF-like domain|Peptidase M12B, ADAM/reprolysin|Disintegrin domain|Peptidase M12B, propeptide|ADAM, cysteine-rich domain|Disintegrin, conserved site|Metallopeptidase, catalytic domain superfamily|ADAM19 peptidase|Reprolysin domain, adamalysin-type|Disinte
Dab2	ENSMUSG00000022150	13132	PTB/PI domain|PH-like domain superfamily|
Pde5a	ENSMUSG00000053965	242202	3'5'-cyclic nucleotide phosphodiesterase, catalytic domain|GAF domain|HD/PDEase domain|3'5'-cyclic nucleotide phosphodiesterase|3'5'-cyclic nucleotide phosphodiesterase, conserved site|GAF-like domain superfamily|3'5'-cyclic nucleotide phosphodiesterase,
Rngtt	ENSMUSG00000028274	24018	Dual specificity phosphatase, catalytic domain|Tyrosine specific protein phosphatases domain|mRNA capping enzyme, catalytic domain|Nucleic acid-binding, OB-fold|mRNA capping enzyme, C-terminal|Protein-tyrosine phosphatase, active site|mRNA capping enzyme,
4930502A04Rik	--	--	--
Trpc6	ENSMUSG00000031997	22068	Ankyrin repeat|Transient receptor potential channel, canonical|Transient receptor potential channel, canonical 6|Ion transport domain|Transient receptor ion channel domain|Ankyrin repeat-containing domain|Ankyrin repeat-containing domain superfamily
Map3k1	ENSMUSG00000021754	26401	Protein kinase domain|Zinc finger, RING-type|Zinc finger, SWIM-type|Serine/threonine-protein kinase, active site|Protein kinase-like domain superfamily|Armadillo-like helical|Zinc finger, RING/FYVE/PHD-type|Armadillo-type fold|Protein kinase, ATP binding
Themis	ENSMUSG00000049109	210757	CABIT domain|Protein THEMIS|
Plch1	ENSMUSG00000036834	269437	C2 domain|Phosphatidylinositol-specific phospholipase C, X domain|Phosphoinositide phospholipase C family|Phospholipase C, phosphatidylinositol-specific, Y domain|Pleckstrin homology domain|EF-hand domain|EF-hand domain pair|PH-like domain superfamily|Pho
Golgb1	ENSMUSG00000034243	224139	Golgin subfamily B member 1|
Clcn5	ENSMUSG00000004317	12728	CBS domain|Chloride channel, voltage gated|Chloride channel ClC-5|Chloride channel, core
Ece1	ENSMUSG00000057530	230857	Peptidase M13|Peptidase M13, N-terminal domain|Peptidase M13, C-terminal domain|Metallopeptidase, catalytic domain superfamily|Endothelin-converting enzyme 1|Peptidase M13, domain 2|
Lgr6	ENSMUSG00000042793	329252	G protein-coupled receptor, rhodopsin-like|Leucine-rich repeat N-terminal domain|Leucine-rich repeat|Glycoprotein hormone receptor family|Leucine-rich repeat, typical subtype|Leucine-rich repeat domain superfamily
Ambra1	ENSMUSG00000040506	228361	WD40 repeat|WD40/YVTN repeat-like-containing domain superfamily|WD40-repeat-containing domain|WD40 repeat, conserved site|WD40-repeat-containing domain superfamily
Pak4	ENSMUSG00000030602	70584	CRIB domain|Protein kinase domain|Protein kinase-like domain superfamily|Protein kinase, ATP binding site|p21 activated kinase binding domain|CRIB domain superfamily
Camsap1	ENSMUSG00000026933	227634	Calponin homology domain|PRC-barrel-like superfamily|CKK domain|Calmodulin-regulated spectrin-associated protein, CH domain|CAMSAP, spectrin and Ca2+/calmodulin-binding region|Calmodulin-regulated spectrin-associated protein|CH domain superfamily|CKK doma
Add1	ENSMUSG00000029106	11518	Class II aldolase/adducin N-terminal|Alpha-adducin|Class II aldolase/adducin N-terminal domain superfamily
Prrxl1	ENSMUSG00000041730	107751	Homeobox domain|Homeobox-like domain superfamily|Homeobox, conserved site|OAR domain
Cpne5	ENSMUSG00000024008	240058	C2 domain|von Willebrand factor, type A|Copine|C2 domain superfamily|von Willebrand factor A-like domain superfamily|Copine, C2B domain
Spg7	ENSMUSG00000000738	234847	Peptidase M41, FtsH extracellular|Peptidase M41|AAA+ ATPase domain|ATPase, AAA-type, core|Peptidase, FtsH|P-loop containing nucleoside triphosphate hydrolase|Peptidase M41-like|AAA ATPase, AAA+ lid domain|
Cntnap3	ENSMUSG00000033063	238680	Coagulation factor 5/8 C-terminal domain|EGF-like domain|Laminin G domain|Fibrinogen, alpha/beta/gamma chain, C-terminal globular domain|Galactose-binding-like domain superfamily|Concanavalin A-like lectin/glucanase domain superfamily|Contactin-associated
Cwc27	ENSMUSG00000021715	67285	Cyclophilin-type peptidyl-prolyl cis-trans isomerase domain|Cyclophilin-type peptidyl-prolyl cis-trans isomerase, conserved site|Cyclophilin-like domain superfamily
Adamts6	ENSMUSG00000046169	108154	|Thrombospondin type-1 (TSP1) repeat|Peptidase M12B, ADAM/reprolysin|Peptidase M12B, propeptide|ADAM-TS Spacer 1|PLAC|ADAMTS/ADAMTS-like|Metallopeptidase, catalytic domain superfamily|Thrombospondin type-1 (TSP1) repeat superfamily|ADAM cysteine-rich doma
A530032D15Rik	ENSMUSG00000089844	381287	HSR domain|Nuclear body protein Sp140|Nuclear body protein Sp110/Sp140/Sp140L
Bcl11b	ENSMUSG00000048251	58208	Zinc finger C2H2-type|Zinc finger C2H2 superfamily
Sec31a	ENSMUSG00000035325	69162	WD40 repeat|WD40/YVTN repeat-like-containing domain superfamily|WD40-repeat-containing domain|Ancestral coatomer element 1, Sec16/Sec31|WD40-repeat-containing domain superfamily|Protein transport protein SEC31-like
Agap3	ENSMUSG00000023353	213990	Arf GTPase activating protein|Small GTPase|Pleckstrin homology domain|Ankyrin repeat|PH-like domain superfamily|Ankyrin repeat-containing domain|Small GTPase superfamily, Ras-type|P-loop containing nucleoside triphosphate hydrolase|Ankyrin repeat-containi
Jph3	ENSMUSG00000025318	57340	MORN motif|Junctophilin|
Gm15127_2	--	--	--
Pip5k1c	ENSMUSG00000034902	18717	Phosphatidylinositol-4-phosphate 5-kinase, core|Phosphatidylinositol-4-phosphate 5-kinase|Phosphatidylinositol-4-phosphate 5-kinase, C-terminal|Phosphatidylinositol-4-phosphate 5-kinase, N-terminal|
Fam184a	ENSMUSG00000019856	75906	FAM184 family|Protein FAM184A|Protein FAM184A/B, N-terminal|
L3mbtl3	ENSMUSG00000039089	237339	Sterile alpha motif domain|Zinc finger, C2H2C-type|Mbt repeat|Sterile alpha motif/pointed domain superfamily
Kif1a	ENSMUSG00000014602	16560	Forkhead-associated (FHA) domain|Kinesin motor domain|Pleckstrin homology domain|SMAD/FHA domain superfamily|PH-like domain superfamily|Kinesin motor domain, conserved site|Kinesin-like KIF1-type|Kinesin-like|P-loop containing nucleoside triphosphate hydr
Ift80	ENSMUSG00000027778	68259	WD40 repeat|Quinoprotein alcohol dehydrogenase-like superfamily|WD40/YVTN repeat-like-containing domain superfamily|WD40-repeat-containing domain|WD40-repeat-containing domain superfamily
Neurl1a	ENSMUSG00000006435	18011	Zinc finger, RING-type|Neuralized homology repeat (NHR) domain|Zinc finger, RING/FYVE/PHD-type|Neuralized|B30.2/SPRY domain superfamily
Gm5622	ENSMUSG00000079244	434459	Domain of unknown function DUF622
Rab11fip4	ENSMUSG00000017639	268451	EF-hand domain|EF-hand domain pair|Rab-binding domain FIP-RBD|FIP-RBD, C-terminal domain superfamily|
Syne1_2	--	--	--
Ufd1l	--	--	--
Rbm19	ENSMUSG00000029594	74111	RNA recognition motif domain|RNA recognition motif domain, eukaryote|Nucleotide-binding alpha-beta plait domain superfamily|Probable RNA-binding protein 19, RNA recognition motif 2|Probable RNA-binding protein 19, RNA recognition motif 1|Probable RNA-bind
Suv420h1	--	--	--
Pisd-ps1	--	--	--
Cdh22	ENSMUSG00000053166	104010	|Cadherin, cytoplasmic domain|Cadherin-like|Cadherin-like superfamily|Cadherin conserved site|Catenin binding domain superfamily|Cadherin
Xpo7	ENSMUSG00000022100	65246	Importin-beta, N-terminal domain|Armadillo-like helical|Armadillo-type fold|Exportin-7
Abhd6	ENSMUSG00000025277	66082	Alpha/beta hydrolase fold-1|Epoxide hydrolase-like|Alpha/Beta hydrolase fold
Wipf1	ENSMUSG00000075284	215280	WH2 domain|PH-like domain superfamily
Pibf1	ENSMUSG00000022064	52023	Progesterone-induced-blocking factor 1
Ncor1	ENSMUSG00000018501	20185	SANT/Myb domain|Homeobox-like domain superfamily|SANT domain|N-CoR, GPS2-interacting domain|
Zswim6	ENSMUSG00000032846	67263	Zinc finger, SWIM-type
Sema5b	ENSMUSG00000052133	20357	Thrombospondin type-1 (TSP1) repeat|Sema domain|WD40/YVTN repeat-like-containing domain superfamily|PSI domain|Semaphorin|Sema domain superfamily|Thrombospondin type-1 (TSP1) repeat superfamily
Tox2	ENSMUSG00000074607	269389	High mobility group box domain|High mobility group box domain superfamily|
Slc25a15	ENSMUSG00000031482	18408	Mitochondrial substrate/solute carrier|Mitochondrial carrier domain superfamily
Rab22a	ENSMUSG00000027519	19334	Small GTPase|Small GTP-binding protein domain|P-loop containing nucleoside triphosphate hydrolase|
Fubp3	ENSMUSG00000026843	320267	K Homology domain|K Homology domain, type 1|K Homology domain, type 1 superfamily||Far upstream element-binding protein, C-terminal
Spen	ENSMUSG00000040761	56381	RNA recognition motif domain|Spen paralogue/orthologue C-terminal, metazoa|Nucleotide-binding alpha-beta plait domain superfamily|Spen paralogue and orthologue SPOC, C-terminal|SPOC-like, C-terminal domain superfamily|SHARP, RNA recognition motif 1|SHARP,
Klhl2	ENSMUSG00000031605	77113	BTB/POZ domain|Kelch repeat type 1|SKP1/BTB/POZ domain superfamily|BTB/Kelch-associated|Kelch-type beta propeller|BTB-kelch protein
Cdc42bpa	ENSMUSG00000026490	226751	CRIB domain|Protein kinase domain|AGC-kinase, C-terminal|Citron homology (CNH) domain|Pleckstrin homology domain|Protein kinase C-like, phorbol ester/diacylglycerol-binding domain|Serine/threonine-protein kinase, active site|Protein kinase-like domain sup
Lrrk1	ENSMUSG00000015133	233328	Protein kinase domain|Leucine-rich repeat|Ankyrin repeat|Leucine-rich repeat, typical subtype|Protein kinase-like domain superfamily|Quinoprotein amine dehydrogenase, beta chain-like|Ankyrin repeat-containing domain|Roc domain|P-loop containing nucleoside
Ankib1	ENSMUSG00000040351	70797	Zinc finger, RING-type|Ankyrin repeat|IBR domain|Ubiquitin interacting motif|Zinc finger, RING/FYVE/PHD-type|Ankyrin repeat-containing domain|E3 ubiquitin ligase RBR family|Ankyrin repeat-containing domain superfamily
Arhgap23	ENSMUSG00000049807	58996	Rho GTPase-activating protein domain|PDZ domain|Pleckstrin homology domain|Rho GTPase activation protein|PH-like domain superfamily|PDZ superfamily|PDZ domain 6|Pleckstrin homology domain 9|
Olfr56	ENSMUSG00000040328	18356	G protein-coupled receptor, rhodopsin-like|Olfactory receptor|GPCR, rhodopsin-like, 7TM
Mertk	ENSMUSG00000014361	17289	Protein kinase domain|Serine-threonine/tyrosine-protein kinase, catalytic domain|Immunoglobulin subtype|Fibronectin type III|Immunoglobulin-like domain|Tyrosine-protein kinase, active site|Protein kinase-like domain superfamily|Immunoglobulin|Immunoglobul
Ros1	ENSMUSG00000019893	19886	|LDLR class B repeat|Protein kinase domain|Serine-threonine/tyrosine-protein kinase, catalytic domain|Fibronectin type III|Tyrosine-protein kinase, active site|Protein kinase-like domain superfamily|Six-bladed beta-propeller, TolB-like|Immunoglobulin-like
Col4a4	ENSMUSG00000067158	12829	Collagen IV, non-collagenous|Collagen triple helix repeat|C-type lectin fold|Collagen IV, non-collagenous domain superfamily
Eftud1	--	--	--
Ascc3	ENSMUSG00000038774	77987	Helicase, C-terminal|AAA+ ATPase domain|Sec63 domain|DEAD/DEAH box helicase domain|Helicase superfamily 1/2, ATP-binding domain|Immunoglobulin E-set|P-loop containing nucleoside triphosphate hydrolase|C2 domain superfamily|Winged helix DNA-binding domain
Arid3a	ENSMUSG00000019564	13496	ARID DNA-binding domain|REKLES domain|ARID DNA-binding domain superfamily|
Mmp24	ENSMUSG00000027612	17391	Hemopexin-like domain|Peptidase M10, metallopeptidase|Peptidoglycan binding-like|Peptidase, metallopeptidase|Hemopexin, conserved site|Hemopexin-like repeats|Peptidase M10A|Peptidase M10A, matrix metallopeptidase, C-terminal|Metallopeptidase, catalytic do
Ldb3	ENSMUSG00000021798	24131	PDZ domain|Zinc finger, LIM-type|Zasp-like motif|Domain of unknown function DUF4749|PDZ superfamily
Nup93	ENSMUSG00000032939	71805	Nucleoporin interacting component Nup93/Nic96|
Scn5a	ENSMUSG00000032511	20271	Voltage gated sodium channel, alpha subunit|Ion transport domain|Voltage gated sodium channel, alpha-5 subunit|Sodium ion transport-associated|Voltage-gated Na+ ion channel, cytoplasmic domain|Voltage-dependent channel domain superfamily|Voltage-gated cat
Galnt9	ENSMUSG00000033316	231605	Ricin B, lectin domain|Glycosyltransferase 2-like|Nucleotide-diphospho-sugar transferases|Ricin B-like lectins|
Stxbp5l	ENSMUSG00000022829	207227	Lethal(2) giant larvae protein|WD40 repeat|Lethal giant larvae homologue 2|Lethal giant larvae (Lgl)-like, C-terminal domain|WD40/YVTN repeat-like-containing domain superfamily|WD40-repeat-containing domain|WD40 repeat, conserved site|WD40-repeat-containi
Traip	ENSMUSG00000032586	22036	Zinc finger, RING-type|Zinc finger, RING/FYVE/PHD-type
Lhpp	ENSMUSG00000030946	76429	|HAD hydrolase, LHPP/HDHD2|HAD-superfamily hydrolase, subfamily IIA|HAD superfamily|HAD-like superfamily
Fam207a	ENSMUSG00000032977	108707	Ribosome biogenesis protein Slx9-like
E430025E21Rik	--	--	--
Papd7	--	--	--
Vtcn1	ENSMUSG00000051076	242122	Immunoglobulin subtype 2|Immunoglobulin subtype|Immunoglobulin-like domain|Immunoglobulin V-set domain|Immunoglobulin-like fold|Immunoglobulin-like domain superfamily
Fam20c	ENSMUSG00000025854	80752	FAM20, C-terminal|FAM20|
Hmga2	ENSMUSG00000056758	15364	High mobility group protein HMGA|AT hook, DNA-binding motif
Tll1	ENSMUSG00000053626	21892	EGF-type aspartate/asparagine hydroxylation site|EGF-like domain|CUB domain|Peptidase M12A|EGF-like calcium-binding domain|Peptidase, metallopeptidase|Bone morphogenetic protein 1/tolloid-like protein|EGF-like calcium-binding, conserved site|Metallopeptid
Tmem135	ENSMUSG00000039428	72759	Transmembrane protein 135|Transmembrane protein 135, N-terminal domain
Sema3e	ENSMUSG00000063531	20349	Sema domain|Immunoglobulin subtype|Immunoglobulin-like domain|Immunoglobulin|Immunoglobulin-like fold|Semaphorin 3E|WD40/YVTN repeat-like-containing domain superfamily|PSI domain|Semaphorin|Immunoglobulin-like domain superfamily|Sema domain superfamily
Klhl18	ENSMUSG00000054792	270201	BTB/POZ domain|Kelch repeat type 1|SKP1/BTB/POZ domain superfamily|BTB/Kelch-associated|Kelch-type beta propeller|BTB-kelch protein|
Myzap	ENSMUSG00000041361	102371	0
Lphn2	--	--	--
Reep1	ENSMUSG00000052852	52250	TB2/DP1/HVA22-related protein
Fam196a	--	--	--
Abcg5	ENSMUSG00000040505	27409	ABC transporter-like|AAA+ ATPase domain|ABC-2 type transporter|ABC transporter, conserved site|P-loop containing nucleoside triphosphate hydrolase
Gm5127	ENSMUSG00000073010	331493	GPCR, rhodopsin-like, 7TM
Katnal1	ENSMUSG00000041298	231912	AAA+ ATPase domain|ATPase, AAA-type, core|ATPase, AAA-type, conserved site|Vps4 oligomerisation, C-terminal|P-loop containing nucleoside triphosphate hydrolase|Katanin p60 subunit A-like 1, chordates|Katanin p60 subunit A1|AAA ATPase, AAA+ lid domain||MIT
Dgcr2	ENSMUSG00000003166	13356	VWFC domain|C-type lectin-like|Low-density lipoprotein (LDL) receptor class A repeat|C-type lectin-like/link domain superfamily|C-type lectin fold|Low-density lipoprotein (LDL) receptor class A, conserved site|DGCR2-like, C-type lectin-like domain|LDL rec
Nek7	ENSMUSG00000026393	59125	Protein kinase domain|Serine-threonine/tyrosine-protein kinase, catalytic domain|Serine/threonine-protein kinase, active site|Protein kinase-like domain superfamily|Protein kinase, ATP binding site
Itgb3	ENSMUSG00000020689	16416	Integrin beta subunit, VWA domain|Integrin beta subunit, tail|EGF-like domain, extracellular|Integrin beta subunit, cytoplasmic domain|Integrin beta subunit|PSI domain|Integrin beta-3 subunit|Integrin domain superfamily|Integrin beta N-terminal|Integrin b
Syt17	ENSMUSG00000058420	110058	C2 domain|Synaptotagmin|C2 domain superfamily|
Fut9	ENSMUSG00000055373	14348	Glycosyl transferase family 10|Fucosyltransferase, N-terminal|GT10-like superfamily
Scly	ENSMUSG00000026307	50880	Aminotransferase class V domain|Pyridoxal phosphate-dependent transferase, major domain|Pyridoxal phosphate-dependent transferase domain 1|Pyridoxal phosphate-dependent transferase|Cysteine desulfurase|
Mknk1	ENSMUSG00000028708	17346	Protein kinase domain|Serine/threonine-protein kinase, active site|Protein kinase-like domain superfamily|Protein kinase, ATP binding site|
Dpp9	ENSMUSG00000001229	224897	Peptidase S9, prolyl oligopeptidase, catalytic domain|Dipeptidylpeptidase IV, N-terminal domain|Alpha/Beta hydrolase fold|Dipeptidylpeptidase IV, N-terminal domain superfamily
Ahdc1	ENSMUSG00000037692	230793	Domain of unknown function DUF4683|AT-hook DNA-binding motif-containing protein 1
Ttc3	ENSMUSG00000040785	22129	Zinc finger, RING-type|Tetratricopeptide-like helical domain superfamily|Tetratricopeptide repeat-containing domain|Zinc finger, RING/FYVE/PHD-type|Tetratricopeptide repeat|
4933409K07Rik_4	--	--	--
Meis1	ENSMUSG00000020160	17268	Homeobox domain|Homeobox KN domain|Homeobox-like domain superfamily|Homeobox protein PKNOX/Meis, N-terminal|
Cox10	ENSMUSG00000042148	70383	UbiA prenyltransferase family|Protohaem IX farnesyltransferase|Protohaem IX farnesyltransferase, mitochondria|UbiA prenyltransferase conserved site
Gm5441	--	--	--
Mir1954	--	--	--
Dennd2c	ENSMUSG00000007379	329727	cDENN domain|dDENN domain|uDENN domain|Tripartite DENN domain|DENN domain, C-terminal lobe
Rpn2	ENSMUSG00000027642	20014	Dolichyl-diphosphooligosaccharide--protein glycosyltransferase subunit Swp1
Slc9a2	ENSMUSG00000026062	226999	Na+/H+ exchanger, isoform 2 (NHE2)|Na+/H+ exchanger|Cation/H+ exchanger|Cation/H+ exchanger, CPA1 family|Sodium/hydrogen exchanger, regulatory region
Hira	ENSMUSG00000022702	15260	WD40 repeat|WD40/YVTN repeat-like-containing domain superfamily|WD40-repeat-containing domain|WD40 repeat, conserved site|WD repeat HIR1|WD40-repeat-containing domain superfamily|TUP1-like enhancer of split|
Abcc1	ENSMUSG00000023088	17250	|ABC transporter-like|AAA+ ATPase domain|Multi drug resistance-associated protein|ABC transporter type 1, transmembrane domain|ABC transporter, conserved site|P-loop containing nucleoside triphosphate hydrolase|ABC transporter type 1, transmembrane domain
Fam193a	ENSMUSG00000037210	231128	FAM193 family|Protein FAM193A|FAM193, C-terminal
Chaf1a	ENSMUSG00000002835	27221	Chromatin assembly factor 1 subunit A|Chromatin assembly factor 1 subunit A, N-terminal|Chromatin assembly factor 1 subunit A, C-terminal|
Mob3a	ENSMUSG00000003348	208228	MOB kinase activator family|MOB kinase activator superfamily
Btbd8	ENSMUSG00000111375	100503185	BTB/POZ domain|SKP1/BTB/POZ domain superfamily|BTB/POZ domain|SKP1/BTB/POZ domain superfamily|Domain of unknown function DUF4596|AP2-interacting clathrin-endocytosis protein|BTBD8, BACK domain|Domain of unknown function DUF4596|AP2-interacting clathrin-en
Tmcc3	ENSMUSG00000020023	319880	Testis-specific protein TEX28/transmembrane and coiled-coil domains protein
Alpk3	ENSMUSG00000038763	116904	Immunoglobulin subtype 2|Immunoglobulin subtype|MHCK/EF2 kinase|Immunoglobulin-like domain|Protein kinase-like domain superfamily|Immunoglobulin I-set|Immunoglobulin-like fold|Immunoglobulin-like domain superfamily
Lrrc6	ENSMUSG00000022375	54562	Leucine-rich repeat|Leucine-rich repeat domain superfamily
Prdm11	ENSMUSG00000075028	100042784	SET domain|SANT/Myb domain|Myb-like domain|Myb/SANT-like DNA-binding domain|
Fam227b	ENSMUSG00000027209	75823	FAM227 Protein
E2f7	ENSMUSG00000020185	52679	E2F Family|E2F/DP family, winged-helix DNA-binding domain|Winged helix-like DNA-binding domain superfamily|Winged helix DNA-binding domain superfamily|
Vmn2r60	ENSMUSG00000090619	637898	GPCR, family 3, extracellular calcium-sensing receptor-related|GPCR, family 3|Receptor, ligand binding region|GPCR, family 3, vomeronasal receptor, type 2|GPCR, family 3, nine cysteines domain|GPCR family 3, C-terminal|Periplasmic binding protein-like I|G
Cep152	ENSMUSG00000068394	99100	Centrosomal protein of 152kDa
Scn11a	ENSMUSG00000034115	24046	Voltage gated sodium channel, alpha subunit|Ion transport domain|Sodium ion transport-associated|Voltage-dependent channel domain superfamily|Voltage gated sodium channel, alpha-11 subunit|Voltage-gated cation channel calcium and sodium
Gm973	ENSMUSG00000047361	381260	Protein of unknown function DUF4670
Atxn7l1_1	--	--	--
Dmrt1	ENSMUSG00000024837	50796	DM DNA-binding domain|Doublesex- and mab-3-related transcription factor 1-like|DMRT/protein doublesex/protein male abnormal 3|DM DNA-binding domain superfamily
2020-09-11	#N/A	#N/A	#N/A
Tmem2	--	--	--
Slc15a5	ENSMUSG00000044378	277898	Proton-dependent oligopeptide transporter family
Fam129a	ENSMUSG00000026483	63913	Niban-like|
Crtac1	ENSMUSG00000042401	72832	EGF-like calcium-binding domain|ASPIC/UnbV|EGF-like calcium-binding, conserved site|Cartilage acidic protein 1|
Slc25a33	ENSMUSG00000028982	70556	Mitochondrial substrate/solute carrier|Mitochondrial carrier domain superfamily
Ccdc13	ENSMUSG00000079235	100502861	Coiled-coil domain-containing protein 13|
Zdbf2	ENSMUSG00000027520	73884	Zinc finger, DBF-type|DBF-type zinc finger superfamily|DBF4-type zinc finger-containing protein 2
Adcy10	ENSMUSG00000026567	271639	Adenylyl cyclase class-3/4/guanylyl cyclase|Tetratricopeptide-like helical domain superfamily|Adenylate cyclase, type 10|P-loop containing nucleoside triphosphate hydrolase|Nucleotide cyclase|
Wdr33	ENSMUSG00000024400	74320	WD40 repeat|WD40/YVTN repeat-like-containing domain superfamily|WD40-repeat-containing domain|WD40-repeat-containing domain superfamily
Pcdhgb5	ENSMUSG00000103749	93702	Cadherin-like|Cadherin, N-terminal|Cadherin-like superfamily|Cadherin conserved site|Cadherin, C-terminal catenin-binding domain|Cadherin, cytoplasmic C-terminal domain
Cspg4	ENSMUSG00000032911	121021	Laminin G domain|Concanavalin A-like lectin/glucanase domain superfamily|CSPG repeat
Gpr160	ENSMUSG00000037661	71862	GPCR, rhodopsin-like, 7TM|Probable G-protein coupled receptor 160|
Arhgap12	ENSMUSG00000041225	75415	Rho GTPase-activating protein domain|WW domain|SH3 domain|Pleckstrin homology domain|Rho GTPase activation protein|PH-like domain superfamily|ARHGAP12, SH3 domain|WW domain superfamily|SH3-like domain superfamily
Srpk2	ENSMUSG00000062604	20817	Protein kinase domain|Serine/threonine-protein kinase, active site|Protein kinase-like domain superfamily|Protein kinase, ATP binding site|
Rnf180	ENSMUSG00000021720	71816	Zinc finger, RING-type|Zinc finger, RING/FYVE/PHD-type|Zinc finger, RING-type, conserved site|E3 ubiquitin-protein ligase RNF180
Gatb	ENSMUSG00000028085	229487	Aspartyl/glutamyl-tRNA amidotransferase subunit B-like|Aspartyl/glutamyl-tRNA(Asn/Gln) amidotransferase, B subunit|Aspartyl/Glutamyl-tRNA(Gln) amidotransferase, subunit B/E, catalytic|Glutamine synthetase/guanido kinase, catalytic domain|Glutamyl-tRNA(Gln
Tgfbr2	ENSMUSG00000032440	21813	Ser/Thr protein kinase, TGFB receptor|Protein kinase domain|Serine-threonine/tyrosine-protein kinase, catalytic domain|Serine/threonine-protein kinase, active site|Protein kinase-like domain superfamily|Transforming growth factor beta receptor 2 ectodomai
Zan	ENSMUSG00000079173	22635	EGF-like domain|MAM domain|VWFC domain|von Willebrand factor, type D domain|Trypsin Inhibitor-like, cysteine rich domain|Follistatin-like, N-terminal|Concanavalin A-like lectin/glucanase domain superfamily|Uncharacterised domain, cysteine-rich|TILa domain
Fndc3a	ENSMUSG00000033487	319448	Fibronectin type III|Immunoglobulin-like fold|Fibronectin type III superfamily
Bptf	ENSMUSG00000040481	207165	Bromodomain|Zinc finger, PHD-type|Zinc finger, FYVE/PHD-type|Zinc finger, RING/FYVE/PHD-type|Bromodomain, conserved site|DDT domain|Zinc finger, PHD-type, conserved site|Zinc finger, PHD-finger|WHIM2 domain|Bromodomain-like superfamily|Nucleosome-remodeli
Tdrd7	ENSMUSG00000035517	100121	Tudor domain|OST-HTH/LOTUS domain|SNase-like, OB-fold superfamily|TDRD7, third LOTUS domain|LOTUS-like domain
Mb21d2	ENSMUSG00000051065	239796	Mab-21 domain
Col28a1	ENSMUSG00000068794	213945	von Willebrand factor, type A|Pancreatic trypsin inhibitor Kunitz domain|Collagen triple helix repeat|Proteinase inhibitor I2, Kunitz, conserved site|von Willebrand factor A-like domain superfamily|Pancreatic trypsin inhibitor Kunitz domain superfamily
Creb3l2	ENSMUSG00000038648	208647	Basic-leucine zipper domain|cAMP-responsive element-binding protein 3-like protein 2
Cd247	ENSMUSG00000005763	12503	Phosphorylated immunoreceptor signalling ITAM|T-cell surface glycoprotein CD3 zeta subunit/High affinity IgE receptor gamma subunit|T-cell surface glycoprotein CD3 zeta subunit|
Myo7a	ENSMUSG00000030761	17921	IQ motif, EF-hand binding site|FERM domain|MyTH4 domain|SH3 domain|Myosin head, motor domain|Myosin S1 fragment, N-terminal|PH-like domain superfamily|FERM/acyl-CoA-binding protein superfamily|FERM central domain|Band 4.1 domain|P-loop containing nucleosi
Frem3	ENSMUSG00000042353	333315	Na-Ca exchanger/integrin-beta4|FRAS1-related extracellular matrix protein 3|CalX-like domain superfamily|CSPG repeat
Slco1a6	ENSMUSG00000079262	28254	Kazal domain|Organic anion transporter polypeptide|Major facilitator superfamily domain|Kazal domain superfamily|MFS transporter superfamily|
Slc41a2	ENSMUSG00000034591	338365	SLC41 divalent cation transporters, integral membrane domain|SLC41 divalent cation transporters, integral membrane domain superfamily|
Smurf1	ENSMUSG00000038780	75788	C2 domain|HECT domain|WW domain|E3 ubiquitin-protein ligase, SMURF1 type|C2 domain superfamily|HECT, E3 ligase catalytic domain|WW domain superfamily
Dynlt1b	ENSMUSG00000096255	21648	Dynein light chain Tctex-1 like|Tctex-1-like superfamily
Eps15l1	ENSMUSG00000006276	13859	EH domain|EF-hand domain|Ubiquitin interacting motif|EF-hand domain pair|EF-Hand 1, calcium-binding site
Gtf2f2	ENSMUSG00000067995	68705	Transcription initiation factor IIF, beta subunit|Transcription Factor IIF, Rap30/Rap74, interaction|Winged helix-like DNA-binding domain superfamily|Winged helix DNA-binding domain superfamily|TFIIF beta subunit, HTH domain|TFIIF, beta subunit, N-termina
Tnpo1	ENSMUSG00000009470	238799	Importin-beta, N-terminal domain|Armadillo-like helical|Armadillo-type fold|Importin beta family
Atxn7l1_2	--	--	--
Uck2	ENSMUSG00000026558	80914	Uridine kinase-like|Phosphoribulokinase/uridine kinase|P-loop containing nucleoside triphosphate hydrolase|Uridine-cytidine kinase 2|
Pou2f3	ENSMUSG00000032015	18988	POU-specific domain|Octamer-binding transcription factor|Homeobox domain|Homeobox-like domain superfamily|Lambda repressor-like, DNA-binding domain superfamily|POU domain|Homeobox, conserved site
4930567H12Rik	--	--	--
Elf1	ENSMUSG00000036461	13709	Ets domain|Transcription factor Elf, N-terminal|Winged helix-like DNA-binding domain superfamily|Winged helix DNA-binding domain superfamily
Otogl	ENSMUSG00000091455	628870	VWFC domain|von Willebrand factor, type D domain|Trypsin Inhibitor-like, cysteine rich domain|Cystine knot, C-terminal|Alpha-L-arabinofuranosidase B, arabinose-binding domain|Uncharacterised domain, cysteine-rich|Otogelin-like protein|Serine protease inhi
Mpi	ENSMUSG00000032306	110119	Mannose-6-phosphate isomerase, type I|RmlC-like cupin domain superfamily|RmlC-like jelly roll fold|Mannose-6-phosphate isomerase|Phosphomannose isomerase, type I, conserved site|
Arfgap3	ENSMUSG00000054277	66251	Arf GTPase activating protein|ARFGAP/RecO-like zinc finger|ArfGAP domain superfamily|
Fgf1	ENSMUSG00000036585	14164	Fibroblast growth factor family|Cytokine IL1/FGF|Fibroblast growth factor 1|
Gbf1	ENSMUSG00000025224	107338	Sec7 domain|Armadillo-type fold|Sec7, C-terminal domain superfamily|Guanine nucleotide exchange factor, N-terminal|Sec7 domain superfamily|
Car12	ENSMUSG00000032373	76459	Alpha carbonic anhydrase domain|Carbonic anhydrase, alpha-class, conserved site|Carbonic anhydrase, CA-XII|Carbonic anhydrase, alpha-class|Alpha carbonic anhydrase domain superfamily
Mnd1	ENSMUSG00000033752	76915	Meiotic nuclear division protein 1|Winged helix DNA-binding domain superfamily|Mnd1, HTH domain|Leucine zipper with capping helix domain
Cdk8	ENSMUSG00000029635	264064	|Protein kinase domain|Serine/threonine-protein kinase, active site|Protein kinase-like domain superfamily|Protein kinase, ATP binding site
Gm17296	--	--	--
1600002D24Rik	--	--	--
Tamm41	ENSMUSG00000030316	68971	Phosphatidate cytidylyltransferase, mitochondrial|
Mroh5	ENSMUSG00000072487	268816	Armadillo-type fold|
Enah	ENSMUSG00000022995	13800	WH1/EVH1 domain|PH-like domain superfamily|VASP tetramerisation|VASP tetramerisation domain superfamily|Intermediate filament, rod domain, coil 1B|
Ttbk2	ENSMUSG00000090100	140810	Protein kinase domain|Protein kinase-like domain superfamily|Protein kinase, ATP binding site
Mmp16	ENSMUSG00000028226	17389	|Peptidoglycan binding-like|Peptidase M10A, cysteine switch, zinc binding site|Matrix metalloproteinase-16|PGBD-like superfamily|PGBD superfamily|Hemopexin-like domain|Peptidase M10, metallopeptidase|Peptidase, metallopeptidase|Hemopexin, conserved site|H
Gm15085_3	--	--	--
Ott_3	--	--	--
Kcnc2	ENSMUSG00000035681	268345	BTB/POZ domain|Potassium channel tetramerisation-type BTB domain|Potassium channel, voltage dependent, Kv|Potassium channel, voltage dependent, Kv3|Ion transport domain|SKP1/BTB/POZ domain superfamily|Voltage-dependent channel domain superfamily|Voltage-g
Tmco3	ENSMUSG00000038497	234076	Cation/H+ exchanger|Sodium/solute symporter superfamily
Zfp808	ENSMUSG00000074867	630579	Krueppel-associated box|KRAB domain superfamily|Zinc finger C2H2-type|Zinc finger C2H2 superfamily
Rims4	ENSMUSG00000035226	241770	C2 domain|C2 domain superfamily|Rim-like
Sik2	ENSMUSG00000037112	235344	Protein kinase domain|Serine/threonine-protein kinase, active site|Protein kinase-like domain superfamily|Ubiquitin-associated domain|Serine/threonine-protein kinase, SIK1/2|Protein kinase, ATP binding site|Salt-Inducible kinase, catalytic domain|
Mettl24	ENSMUSG00000045555	327747	Methyltransferase domain|Methyltransferase-like protein 24
Nmnat2	ENSMUSG00000042751	226518	|Cytidyltransferase-like domain
St6gal1	ENSMUSG00000022885	20440	Glycosyl transferase family 29|Sialyltransferase|GT29-like superfamiliy|
Efcc1	ENSMUSG00000068263	58229	EF-hand domain|Coiled-coil domain-containing protein 48
Kif14	ENSMUSG00000041498	381293	|Forkhead-associated (FHA) domain|Kinesin motor domain|SMAD/FHA domain superfamily|Kinesin motor domain, conserved site|P-loop containing nucleoside triphosphate hydrolase|Kinesin-like protein|Kinesin-associated|Kinesin motor domain superfamily
Fam114a1	ENSMUSG00000029185	68303	Protein of unknown function DUF719
Lepr	ENSMUSG00000057722	16847	Long hematopoietin receptor, Gp130 family 2, conserved site|Short hematopoietin receptor, family 1, conserved site|Fibronectin type III|Immunoglobulin-like domain|Immunoglobulin C2-set-like, ligand-binding|Immunoglobulin-like fold|Leptin receptor|Fibronec
Ddhd1	ENSMUSG00000037697	114874	DDHD domain|
Cand2	ENSMUSG00000030319	67088	TATA-binding protein interacting (TIP20)|Armadillo-type fold|Cullin-associated NEDD8-dissociated protein 1/2
Piwil2	ENSMUSG00000033644	57746	PAZ domain|Piwi domain|Ribonuclease H-like superfamily|Argonaute, linker 1 domain|PAZ domain superfamily|Ribonuclease H superfamily|
Trim66	ENSMUSG00000031026	330627	B-box-type zinc finger|Bromodomain|Zinc finger, PHD-type|B-box, C-terminal|Zinc finger, FYVE/PHD-type|Zinc finger, PHD-type, conserved site|Zinc finger, PHD-finger|Bromodomain-like superfamily|Tripartite motif-containing protein 66|Zinc finger, RING-type|
Slco5a1	ENSMUSG00000025938	240726	Kazal domain|Organic anion transporter polypeptide|Major facilitator superfamily domain|Kazal domain superfamily|MFS transporter superfamily
Grin3a	ENSMUSG00000039579	242443	Ionotropic glutamate receptor|Ionotropic glutamate receptor, metazoa|Receptor, ligand binding region|Ionotropic glutamate receptor, L-glutamate and glycine-binding domain|Periplasmic binding protein-like I
Gm17359	ENSMUSG00000091685	100233207	|Protein of unknown function DUF4562
Hspg2	ENSMUSG00000028763	15530	Laminin IV|SEA domain|EGF-like domain|Laminin G domain|EGF-like calcium-binding domain|Laminin EGF domain|Low-density lipoprotein (LDL) receptor class A repeat|Immunoglobulin subtype 2|Immunoglobulin subtype|Immunoglobulin-like domain|Immunoglobulin I-set
B4galt6	ENSMUSG00000056124	56386	Beta-1,4-galactosyltransferase|Galactosyltransferase, C-terminal|Galactosyltransferase, N-terminal|Nucleotide-diphospho-sugar transferases
Ndst4	ENSMUSG00000027971	64580	Sulfotransferase domain|Heparan sulphate-N-deacetylase|P-loop containing nucleoside triphosphate hydrolase|Heparan sulfate sulfotransferase
Gm20752	--	--	--
Syn2	ENSMUSG00000009394	20965	Synapsin|ATP-grasp fold, subdomain 1|Pre-ATP-grasp domain superfamily|Synapsin, conserved site|Synapsin, phosphorylation site|Synapsin, pre-ATP-grasp domain|Synapsin, ATP-binding domain|Synapsin-2/3
Gja5	ENSMUSG00000057123	14613	Connexin|Gap junction alpha-5 protein (Cx40)|Connexin, N-terminal|Connexin, conserved site|Gap junction protein, cysteine-rich domain|Gap junction alpha-5 protein (Cx40), C-terminal|Connexin, C-terminal|Connexin, N-terminal domain superfamily
Gfod2	ENSMUSG00000013150	70575	Oxidoreductase, N-terminal|Oxidoreductase, C-terminal|NAD(P)-binding domain superfamily
Cramp1l	ENSMUSG00000038002	57354	SANT/Myb domain|SANT domain|
Snph	ENSMUSG00000027457	241727	Syntaphilin|Syntaphilin/Syntabulin|
Foxk1	ENSMUSG00000056493	17425	Forkhead-associated (FHA) domain|SMAD/FHA domain superfamily|Fork head domain|Fork head domain conserved site1|Fork head domain conserved site 2|Winged helix-like DNA-binding domain superfamily|Winged helix DNA-binding domain superfamily
Pign	ENSMUSG00000056536	27392	Type I phosphodiesterase/nucleotide pyrophosphatase/phosphate transferase|GPI ethanolamine phosphate transferase 1|Alkaline-phosphatase-like, core domain superfamily|GPI ethanolamine phosphate transferase 1, C-terminal|GPI ethanolamine phosphate transfera
Lhfpl2	ENSMUSG00000045312	218454	Lipoma HMGIC fusion partner-like protein|
Reps2	ENSMUSG00000040855	194590	EH domain|EF-hand domain|EF-hand domain pair|EF-Hand 1, calcium-binding site
Map1a	ENSMUSG00000027254	17754	Microtubule associated protein 1A|Microtubule associated protein 1|Ribonuclease Z/Hydroxyacylglutathione hydrolase-like
Fam222b	ENSMUSG00000037750	216971	Protein FAM222
Jmjd1c	ENSMUSG00000116315	108829	|JmjC domain
Maml2	ENSMUSG00000031925	270118	Neurogenic mastermind-like, N-terminal|
Atad2b	ENSMUSG00000052812	320817	Bromodomain|AAA+ ATPase domain|ATPase, AAA-type, core|ATPase, AAA-type, conserved site|Bromodomain, conserved site|P-loop containing nucleoside triphosphate hydrolase|Bromodomain-like superfamily|AAA ATPase, AAA+ lid domain|
G630055G22Rik	--	--	--
Hibch	ENSMUSG00000041426	227095	ClpP/crotonase-like domain superfamily|Enoyl-CoA hydratase/isomerase, HIBYL-CoA-H type
Ski	ENSMUSG00000029050	20481	SKI/SNO/DAC domain|Putative DNA-binding domain superfamily|SAND-like domain superfamily|c-SKI SMAD4-binding domain|Transcription regulator SKI/SnoN|Ski oncogene|Ski-like, DNA-binding domain superfamily
Lrrn2	ENSMUSG00000026443	16980	Cysteine-rich flanking region, C-terminal|Leucine-rich repeat|Leucine-rich repeat, typical subtype|Immunoglobulin subtype 2|Immunoglobulin subtype|Fibronectin type III|Immunoglobulin-like domain|Immunoglobulin I-set|Immunoglobulin-like fold|Leucine-rich r
Dagla	ENSMUSG00000035735	269060	|Fungal lipase-like domain|Alpha/Beta hydrolase fold
Pcdhga9	ENSMUSG00000102440	93717	Cadherin-like|Cadherin, N-terminal|Cadherin-like superfamily|Cadherin conserved site|Cadherin, C-terminal catenin-binding domain|Cadherin, cytoplasmic C-terminal domain
Rad18	ENSMUSG00000030254	58186	Zinc finger, RING-type|SAP domain|Zinc finger, Rad18-type putative|Zinc finger, RING/FYVE/PHD-type|Zinc finger, RING-type, conserved site|SAP domain superfamily|E3 ubiquitin-protein ligase Rad18|
Rxra	ENSMUSG00000015846	20181	Zinc finger, nuclear hormone receptor-type|Zinc finger, NHR/GATA-type|Nuclear/hormone receptor activator site AF-1|Retinoid X receptor/HNF4|Nuclear hormone receptor, ligand-binding domain|Nuclear hormone receptor|Nuclear hormone receptor-like domain super
Wrn	ENSMUSG00000031583	22427	Helicase, C-terminal|HRDC domain|3'-5' exonuclease domain|DNA helicase, ATP-dependent, RecQ type|HRDC-like superfamily|DEAD/DEAH box helicase domain|Ribonuclease H-like superfamily|Helicase superfamily 1/2, ATP-binding domain|RQC domain|P-loop containing
Kank2	ENSMUSG00000032194	235041	Ankyrin repeat|Ankyrin repeat-containing domain|Kank N-terminal motif|Ankyrin repeat-containing domain superfamily|
Hal	ENSMUSG00000020017	15109	Aromatic amino acid lyase|Histidine ammonia-lyase|L-Aspartase-like|Par3/HAL, N-terminal|Phenylalanine/histidine ammonia-lyases, active site|Fumarase/histidase, N-terminal|
Fbln2	ENSMUSG00000064080	14115	Anaphylatoxin/fibulin|EGF-type aspartate/asparagine hydroxylation site|EGF-like domain|EGF-like calcium-binding domain|Growth factor receptor cysteine-rich domain superfamily|EGF-like calcium-binding, conserved site|Complement Clr-like EGF domain|Fibulin-
Hivep2	ENSMUSG00000015501	15273	Zinc finger C2H2-type|Zinc finger C2H2 superfamily
Ltn1	ENSMUSG00000052299	78913	Zinc finger, RING-type|Zinc finger, RING-CH-type|Armadillo-like helical|Zinc finger, RING/FYVE/PHD-type|Armadillo-type fold|E3 ubiquitin-protein ligase listerin|Listerin, zinc finger, RING-type
Epc1	ENSMUSG00000024240	13831	Enhancer of polycomb, C-terminal|Enhancer of polycomb protein|Enhancer of polycomb-like, N-terminal
Herc1	ENSMUSG00000038664	235439	Regulator of chromosome condensation, RCC1|HECT domain|WD40 repeat|B30.2/SPRY domain|SPRY domain|Regulator of chromosome condensation 1/beta-lactamase-inhibitor protein II|Concanavalin A-like lectin/glucanase domain superfamily|WD40/YVTN repeat-like-conta
Sh2d4b	ENSMUSG00000037833	328381	SH2 domain|SH2D4B, SH2 domain|SH2 domain superfamily
Zfhx4	ENSMUSG00000025255	80892	Homeobox domain|Matrin/U1-C-like, C2H2-type zinc finger|Homeobox-like domain superfamily|Zinc finger C2H2-type|Homeobox, conserved site|Zinc finger C2H2 superfamily|
Sema4d	ENSMUSG00000021451	115488166	Immunoglobulin-like domain|Immunoglobulin-like fold|Immunoglobulin-like domain superfamily|Immunoglobulin-like domain|Immunoglobulin-like fold|Immunoglobulin-like domain superfamily|Sema domain|Plexin repeat|Immunoglobulin subtype 2|Immunoglobulin|WD40/YV
Muc13	ENSMUSG00000022824	17063	SEA domain|EGF-like domain|Growth factor receptor cysteine-rich domain superfamily
Gas6	ENSMUSG00000031451	14456	EGF-type aspartate/asparagine hydroxylation site|Gamma-carboxyglutamic acid-rich (GLA) domain|EGF-like domain|Laminin G domain|EGF-like calcium-binding domain|Growth factor receptor cysteine-rich domain superfamily|Concanavalin A-like lectin/glucanase dom
Rnf17	ENSMUSG00000000365	30054	Zinc finger, RING-type|Tudor domain|Zinc finger, RING-type, conserved site|SNase-like, OB-fold superfamily|RING finger protein 17|
Nhsl1	ENSMUSG00000039835	215819	Nance-Horan syndrome protein family
Ctnna1	ENSMUSG00000037815	12385	Vinculin, conserved site|Alpha-catenin|Vinculin/alpha-catenin|Alpha-catenin/vinculin-like superfamily|
Mir1198	--	--	--
Plec	ENSMUSG00000022565	18810	Plectin repeat|SH3 domain|Actinin-type actin-binding domain, conserved site|Calponin homology domain|Spectrin/alpha-actinin|Plectin|Plakin repeat superfamily|CH domain superfamily|Desmoplakin, spectrin-like domain|Desmoplakin, SH3 domain|Plakin|Plectin/S1
Katnal2	ENSMUSG00000025420	71206	AAA+ ATPase domain|ATPase, AAA-type, core|LIS1 homology motif|P-loop containing nucleoside triphosphate hydrolase|Katanin p60 ATPase-containing subunit A-like 2|AAA ATPase, AAA+ lid domain|
Rftn2	ENSMUSG00000025978	74013	Raftlin family|
4930552P12Rik	--	--	--
Asb3	ENSMUSG00000020305	65257	SOCS box domain|Ankyrin repeat|Ankyrin repeat-containing domain|SOCS box-like domain superfamily|Ankyrin repeat-containing domain superfamily|Ankyrin repeat and SOCS box protein 3, SOCS box domain|
Wscd2	ENSMUSG00000063430	320916	Carbohydrate-binding WSC|P-loop containing nucleoside triphosphate hydrolase
Xpo4	ENSMUSG00000021952	57258	Armadillo-like helical|Armadillo-type fold|
Pcdhgb6	ENSMUSG00000103088	93703	Cadherin-like|Cadherin, N-terminal|Cadherin-like superfamily|Cadherin conserved site|Cadherin, C-terminal catenin-binding domain|Cadherin, cytoplasmic C-terminal domain
Map3k7	ENSMUSG00000028284	26409	Protein kinase domain|Serine-threonine/tyrosine-protein kinase, catalytic domain|Serine/threonine-protein kinase, active site|Protein kinase-like domain superfamily|Mitogen-activated protein (MAP) kinase kinase kinase 7|Protein kinase, ATP binding site
Mxi1	ENSMUSG00000025025	17859	Myc-type, basic helix-loop-helix (bHLH) domain|Helix-loop-helix DNA-binding domain superfamily|
Tnrc6a	ENSMUSG00000052707	233833	|Nucleotide-binding alpha-beta plait domain superfamily|Argonaute hook domain|TNRC6, PABC binding domain|Trinucleotide repeat-containing gene 6A protein|TNRC6A, RNA recognition motif|RNA-binding domain superfamily
Ino80	ENSMUSG00000034154	68142	SNF2-related, N-terminal domain|Helicase, C-terminal|Helicase superfamily 1/2, ATP-binding domain|DBINO domain|P-loop containing nucleoside triphosphate hydrolase|DNA helicase Ino80|SNF2-like, N-terminal domain superfamily
E2f3	ENSMUSG00000016477	13557	E2F/DP family, winged-helix DNA-binding domain|E2F Family|E2F transcription factor, CC-MB domain|Winged helix-like DNA-binding domain superfamily|Winged helix DNA-binding domain superfamily|E2F-DP heterodimerization region
Pvrl3	--	--	--
Lphn1	--	--	--
Unc5b	ENSMUSG00000020099	107449	Death domain|Thrombospondin type-1 (TSP1) repeat|ZU5 domain|Immunoglobulin subtype 2|Immunoglobulin subtype|Immunoglobulin-like domain|Death-like domain superfamily|Immunoglobulin I-set|Immunoglobulin-like fold|UPA domain|Immunoglobulin-like domain superf
Mreg	ENSMUSG00000039395	381269	Melanoregulin
Loh12cr1	--	--	--
Adcy7	ENSMUSG00000031659	11513	Adenylyl cyclase class-3/4/guanylyl cyclase|Adenylate cyclase, conserved domain|Adenylyl cyclase class-4/guanylyl cyclase, conserved site|Nucleotide cyclase|Adenylate cyclase|Adenylate cyclase, N-terminal|
Grhl2	ENSMUSG00000022286	252973	CP2 transcription factor|Transcription factor CP2-like
Lmo3	ENSMUSG00000030226	109593	Zinc finger, LIM-type|
Fbxo22	ENSMUSG00000032309	71999	F-box domain|FIST, C-domain|F-box-like domain superfamily|
Fbxo18	--	--	--
Ttc13	ENSMUSG00000037300	234875	Tetratricopeptide repeat 1|Tetratricopeptide-like helical domain superfamily|Tetratricopeptide repeat-containing domain|Tetratricopeptide repeat
Psd2	ENSMUSG00000024347	74002	Sec7 domain|Pleckstrin homology domain, spectrin-type|Pleckstrin homology domain|PH-like domain superfamily|Sec7, C-terminal domain superfamily|Sec7 domain superfamily|Pleckstrin homology domain 9|
Cdh11	ENSMUSG00000031673	12552	Cadherin, cytoplasmic domain|Cadherin-like|Cadherin-like superfamily|Cadherin conserved site|Catenin binding domain superfamily|Cadherin
Acsl1	ENSMUSG00000018796	14081	AMP-dependent synthetase/ligase|AMP-binding, conserved site|AMP-binding enzyme, C-terminal domain|AMP-dependent synthetase-like superfamily|
Igf2bp3	ENSMUSG00000029814	140488	RNA recognition motif domain|K Homology domain|K Homology domain, type 1|Nucleotide-binding alpha-beta plait domain superfamily|IGF2BP3, RNA recognition motif 2|RNA-binding domain superfamily|K Homology domain, type 1 superfamily
Cfap53	ENSMUSG00000035394	74453	Cilia- and flagella-associated protein 53|CFAP53/TCHP|Trichohyalin-plectin-homology domain|
Lcorl	ENSMUSG00000015882	209707	|Protein of unknown function DUF4553|DNA binding HTH domain, Psq-type|Homeobox-like domain superfamily
Cpm	ENSMUSG00000020183	70574	Peptidase M14, carboxypeptidase A|Carboxypeptidase-like, regulatory domain superfamily
Pkn1	ENSMUSG00000057672	320795	Protein kinase domain|AGC-kinase, C-terminal|Serine/threonine-protein kinase, active site|Protein kinase-like domain superfamily|HR1 rho-binding domain|Protein kinase, ATP binding site|Protein kinase, C-terminal|HR1 repeat superfamily|Serine/threonine-pro
Frk	ENSMUSG00000019779	14302	Protein kinase domain|SH2 domain|Serine-threonine/tyrosine-protein kinase, catalytic domain|SH3 domain|Tyrosine-protein kinase, active site|Protein kinase-like domain superfamily|Protein kinase, ATP binding site|Tyrosine-protein kinase, catalytic domain|T
Ptpru	ENSMUSG00000028909	19273	PTP type protein phosphatase|Tyrosine specific protein phosphatases domain|MAM domain|Protein-tyrosine phosphatase, catalytic|Immunoglobulin subtype|Fibronectin type III|Concanavalin A-like lectin/glucanase domain superfamily|Immunoglobulin-like fold|Prot
1700020G17Rik	--	--	--
P4ha3	ENSMUSG00000051048	320452	Oxoglutarate/iron-dependent dioxygenase|Prolyl 4-hydroxylase, alpha subunit|Tetratricopeptide-like helical domain superfamily|Prolyl 4-hydroxylase alpha-subunit, N-terminal|
Lnx2	ENSMUSG00000016520	140887	PDZ domain|Zinc finger, RING-type|Zinc finger, RING/FYVE/PHD-type|Zinc finger, RING-type, conserved site|PDZ superfamily
Epsti1	ENSMUSG00000022014	108670	Epithelial-stromal interaction protein 1
Gpr116	--	--	--
Lin7a	ENSMUSG00000019906	108030	PDZ domain|L27 domain|L27 domain, C-terminal|Protein lin-7|PDZ superfamily|L27 domain superfamily
Ipo13	ENSMUSG00000033365	230673	Importin-beta, N-terminal domain|Armadillo-like helical|Exportin-1/Importin-beta-like|Armadillo-type fold|Importin 13 repeat|Importin 13, repeat 1|Importin 13 repeat 2
Hspbap1	ENSMUSG00000022849	66667	JmjC domain|HSPB1-associated protein 1|Cupin-like domain 8|
Casp8	ENSMUSG00000026029	12370	Peptidase C14, p20 domain|Death effector domain|Peptidase C14, caspase non-catalytic subunit p10|Peptidase C14 family|Death-like domain superfamily|Peptidase C14A, caspase catalytic domain|Peptidase family C14A, His active site|Caspase-like domain superf
Mdga1	ENSMUSG00000043557	74762	MAM domain|Immunoglobulin subtype 2|Immunoglobulin subtype|Fibronectin type III|Immunoglobulin-like domain|Concanavalin A-like lectin/glucanase domain superfamily|Immunoglobulin-like fold|Fibronectin type III superfamily|Immunoglobulin-like domain superfa
Vstm4	ENSMUSG00000050666	320736	Immunoglobulin-like domain|Immunoglobulin V-set domain|Immunoglobulin-like fold|Immunoglobulin-like domain superfamily
Kdm5b	ENSMUSG00000042207	75605	ARID DNA-binding domain|Zinc finger, PHD-type|JmjC domain|JmjN domain|Zinc finger, C5HC2-type|Zinc finger, FYVE/PHD-type|Zinc finger, RING/FYVE/PHD-type|Lysine-specific demethylase-like domain|Zinc finger, PHD-type, conserved site|Zinc finger, PHD-finger|
Parp4	ENSMUSG00000054509	328417	BRCT domain|von Willebrand factor, type A|Poly(ADP-ribose) polymerase, regulatory domain|Poly(ADP-ribose) polymerase, catalytic domain|VIT domain|Protein mono-ADP-ribosyltransferase PARP4|BRCT domain superfamily|von Willebrand factor A-like domain superfa
Serpinb6a	ENSMUSG00000060147	20719	Serpin family|Serpin, conserved site|Serpin domain|Serpin superfamily|Serpin superfamily, domain 1|Serpin superfamily, domain 2|
Atp10a	ENSMUSG00000025324	11982	P-type ATPase, subfamily IV|P-type ATPase, transmembrane domain superfamily|Probable phospholipid-transporting ATPase VA|P-type ATPase, N-terminal|P-type ATPase|P-type ATPase, A domain superfamily|P-type ATPase, phosphorylation site|HAD superfamily|P-type
6820408C15Rik	ENSMUSG00000032680	228778	|Protein of unknown function DUF4618
Jam3	ENSMUSG00000031990	83964	Immunoglobulin subtype 2|Immunoglobulin subtype|Immunoglobulin-like domain|Immunoglobulin V-set domain|Immunoglobulin-like fold|Immunoglobulin-like domain superfamily|Junctional adhesion molecule C
Zfp366	ENSMUSG00000050919	238803	Zinc finger C2H2-type|Zinc finger C2H2 superfamily
Tmem206	--	--	--
Nup214	ENSMUSG00000001855	227720	WD40 repeat|WD40/YVTN repeat-like-containing domain superfamily|Nuclear pore complex protein|Nuclear pore complex protein Nup214, phenylalanine-glycine (FG) domain|
Prmt8	ENSMUSG00000030350	381813	Protein arginine N-methyltransferase|S-adenosyl-L-methionine-dependent methyltransferase
Adam32	ENSMUSG00000037437	353188	EGF-like domain|Peptidase M12B, ADAM/reprolysin|Disintegrin domain|Peptidase M12B, propeptide|ADAM, cysteine-rich domain|Metallopeptidase, catalytic domain superfamily|Reprolysin domain, adamalysin-type|Disintegrin domain superfamily|
Mrps35	ENSMUSG00000040112	232536	Ribosomal protein S24/S35, mitochondrial, conserved domain|Ribosomal protein S24/S35, mitochondrial
Fam160a1	ENSMUSG00000051000	229488	Retinoic acid induced 16-like protein|
Prpf40b	ENSMUSG00000023007	54614	WW domain|WW domain superfamily|Pre-mRNA-processing factor Prp40||FF domain|FF domain superfamily
Spire1	ENSMUSG00000024533	68166	Zinc finger, FYVE/PHD-type|KIND domain|Protein Spire|Protein Spire1
Dph6	ENSMUSG00000057147	66632	Diphthamide synthase domain|Rossmann-like alpha/beta/alpha sandwich fold|Diphthine--ammonia ligase/Uncharacterised protein MJ0570
Ccny	ENSMUSG00000024286	67974	Cyclin, N-terminal|Cyclin Y|Cyclin-like|Cyclin-like superfamily|
Tpd52	ENSMUSG00000027506	21985	Tumour protein D52|
Kcnmb4	ENSMUSG00000054934	58802	Potassium channel, calcium-activated, BK, beta subunit
Gm5087	--	--	--
2020-03-04	#N/A	#N/A	#N/A
Coro7	ENSMUSG00000039637	78885	WD40 repeat|Quinoprotein alcohol dehydrogenase-like superfamily|Domain of unknown function DUF1899|Coronin|WD40/YVTN repeat-like-containing domain superfamily|WD40-repeat-containing domain|WD40 repeat, conserved site|G-protein beta WD-40 repeat|Coronin 7|
Cdon	ENSMUSG00000038119	57810	Immunoglobulin subtype 2|Immunoglobulin subtype|Immunoglobulin-like domain|Immunoglobulin-like fold|Cell adhesion molecule-related/down-regulated by oncogenes|Immunoglobulin-like domain superfamily||Fibronectin type III|Immunoglobulin I-set|Fibronectin ty
Rad54l2	ENSMUSG00000040661	81000	SNF2-related, N-terminal domain|Helicase, C-terminal|Helicase superfamily 1/2, ATP-binding domain|P-loop containing nucleoside triphosphate hydrolase|
Insc	ENSMUSG00000048782	233752	Protein inscuteable homologue, LGN-binding domain|Protein inscuteable homologue, LGN-binding domain superfamily|Inscuteable|Armadillo|Armadillo-like helical|Armadillo-type fold
Dcdc2c	ENSMUSG00000020633	68511	Doublecortin domain|Doublecortin domain superfamily
Ccdc6	ENSMUSG00000048701	76551	Protein of unknown function DUF2046
Pptc7	ENSMUSG00000038582	320717	PPM-type phosphatase domain|PPM-type phosphatase domain superfamily|Protein phosphatase 2C
Kansl1	ENSMUSG00000018412	76719	KAT8 regulatory NSL complex subunit 1|PEHE domain
Zyg11b	ENSMUSG00000034636	414872	Leucine-rich repeat|Armadillo-like helical|Armadillo-type fold|Leucine-rich repeat domain superfamily|Protein zyg-11 homologue B
4930412B13Rik	--	--	--
BC030307	--	--	--
Hectd1	ENSMUSG00000035247	207304	HECT domain|Ankyrin repeat|Galactose-binding-like domain superfamily|Mib-herc2|Armadillo-like helical|SUN domain|Armadillo-type fold|Ankyrin repeat-containing domain|HECT, E3 ligase catalytic domain|Ankyrin repeat-containing domain superfamily|Mib/herc2 d
Snx9	ENSMUSG00000002365	66616	SH3 domain|Phox homologous domain|Sorting nexin 9 family|Sorting nexin protein, WASP-binding domain|AH/BAR domain superfamily|Sorting nexin-9|SNX9, SH3 domain|SH3-like domain superfamily|PX domain superfamily|Sorting nexin-9, BAR domain|Sorting nexin-9, P
Asxl3	ENSMUSG00000045215	211961	ASXL, HARE-HTH domain|Polycomb protein ASX/ASX-like|ASX-like protein 3|Protein ASX-like, PHD domain|ASX homology domain
Dennd4c	ENSMUSG00000038024	329877	cDENN domain|dDENN domain|uDENN domain|Tetratricopeptide-like helical domain superfamily|MABP domain|Tripartite DENN domain|DENN domain, C-terminal lobe
Pcdhga10	ENSMUSG00000102222	93722	Cadherin-like|Cadherin, N-terminal|Cadherin-like superfamily|Cadherin conserved site|Cadherin, C-terminal catenin-binding domain|Cadherin, cytoplasmic C-terminal domain
Mta3	ENSMUSG00000055817	116871	Zinc finger, GATA-type|ELM2 domain|SANT/Myb domain|Bromo adjacent homology (BAH) domain|Homeobox-like domain superfamily|SANT domain|Metastasis-associated protein MTA1, R1 domain|Mesoderm induction early response protein/metastasis-associated protein|Brom
Fgd6	ENSMUSG00000020021	13998	Dbl homology (DH) domain|FYVE zinc finger|Pleckstrin homology domain|PH-like domain superfamily|Zinc finger, RING/FYVE/PHD-type|Zinc finger, FYVE-related|Dbl homology (DH) domain superfamily|FGD6, N-terminal PH domain
Mn1	ENSMUSG00000070576	433938	Transcriptional activator MN1
Aplp2	ENSMUSG00000031996	11804	Amyloidogenic glycoprotein, extracellular|Amyloidogenic glycoprotein|Amyloidogenic glycoprotein, copper-binding|PH-like domain superfamily|Amyloidogenic glycoprotein, heparin-binding|Beta-amyloid precursor protein C-terminal|Amyloidogenic glycoprotein, c
Smpd3	ENSMUSG00000031906	58994	Endonuclease/exonuclease/phosphatase|Sphingomyelinase C/phospholipase C|Endonuclease/exonuclease/phosphatase superfamily
Casq2	ENSMUSG00000027861	12373	Calsequestrin|Calsequestrin, conserved site|Thioredoxin-like superfamily|Calsequestrin, middle TRX-fold domain|Calsequestrin, N-terminal TRX-fold domain|Calsequestrin, C-terminal TRX-fold domain
Vmp1	ENSMUSG00000018171	75909	SNARE associated Golgi protein|
0610040F04Rik	--	--	--
Fstl1	ENSMUSG00000022816	14314	EF-hand domain|Kazal domain|Follistatin-like, N-terminal|EF-hand domain pair|Follistatin/Osteonectin EGF domain|Kazal domain superfamily|TGF-beta binding (TB) domain superfamily
Yeats2	ENSMUSG00000041215	208146	YEATS|YEATS superfamily|
Cmtr1	ENSMUSG00000024019	74157	G-patch domain|WW domain|Ribosomal RNA methyltransferase FtsJ domain|RrmJ-type ribose 2-O-methyltransferase domain|S-adenosyl-L-methionine-dependent methyltransferase|Cap-specific mRNA (nucleoside-2-O-)-methyltransferase 1|
D6Ertd474e	--	--	--
4930467D21Rik	--	--	--
Cep162	ENSMUSG00000056919	382090	Centrosomal protein CEP162-like
Tmem260	ENSMUSG00000036339	218989	Protein of unknown function DUF2723|
Spg11	ENSMUSG00000033396	214585	Spatacsin|Spatacsin, C-terminal domain
Lcp1	ENSMUSG00000021998	18826	EF-hand domain|EF-hand domain pair|EF-Hand 1, calcium-binding site|Plastin-2/3|Fimbrin/Plastin|Actinin-type actin-binding domain, conserved site|Calponin homology domain|CH domain superfamily
Gse1	ENSMUSG00000031822	382034	|Genetic suppressor element-like|Genetic suppressor element 1
Egfl6	ENSMUSG00000000402	54156	EGF-type aspartate/asparagine hydroxylation site|EGF-like domain|MAM domain|EGF-like calcium-binding domain|Growth factor receptor cysteine-rich domain superfamily|Concanavalin A-like lectin/glucanase domain superfamily|EGF-like calcium-binding, conserved
Brdt	ENSMUSG00000029279	114642	Bromodomain|Bromodomain, conserved site|NET domain|Bromodomain protein 4, C-terminal|Bromodomain-like superfamily|NET domain superfamily|Brdt, bromodomain, repeat I|Brdt, bromodomain, repeat II
Tgfb2	ENSMUSG00000039239	21808	TGF-beta, propeptide|Transforming growth factor-beta, C-terminal|Transforming growth factor beta-2 proprotein|Transforming growth factor-beta-related|Transforming growth factor-beta|Transforming growth factor beta, conserved site|Cystine-knot cytokine
Phka1	ENSMUSG00000034055	18679	Phosphorylase kinase alpha/beta subunit|Six-hairpin glycosidase superfamily|GH15-like domain|Six-hairpin glycosidase-like superfamily
Phf2	ENSMUSG00000038025	18676	Zinc finger, PHD-type|JmjC domain|Zinc finger, FYVE/PHD-type|Zinc finger, RING/FYVE/PHD-type|Zinc finger, PHD-type, conserved site|Zinc finger, PHD-finger|Jumonji, helical domain
Reep3	ENSMUSG00000019873	28193	TB2/DP1/HVA22-related protein|
Myo9a	ENSMUSG00000039585	270163	IQ motif, EF-hand binding site|Ras-associating (RA) domain|Rho GTPase-activating protein domain|Myosin head, motor domain|Protein kinase C-like, phorbol ester/diacylglycerol-binding domain|Rho GTPase activation protein|P-loop containing nucleoside triphos
Map1b	ENSMUSG00000052727	17755	Neuraxin/MAP1B repeat|Microtubule associated protein 1|Microtubule-associated protein 1B
Sirt5	ENSMUSG00000054021	68346	Sirtuin family|Sirtuin family, catalytic core domain|Sirtuin, catalytic core small domain superfamily|Sirtuin, class III|DHS-like NAD/FAD-binding domain superfamily|
4930419G24Rik	--	--	--
Igsf5	ENSMUSG00000000159	72058	Immunoglobulin subtype|Immunoglobulin-like domain|Immunoglobulin I-set|Immunoglobulin-like fold|Immunoglobulin-like domain superfamily|Immunoglobulin superfamily member 5
Pcdhgb7	ENSMUSG00000104063	93704	Cadherin-like|Cadherin, N-terminal|Cadherin-like superfamily|Cadherin conserved site|Cadherin, C-terminal catenin-binding domain|Cadherin, cytoplasmic C-terminal domain
Braf	ENSMUSG00000002413	109880	Protein kinase domain|Serine-threonine/tyrosine-protein kinase, catalytic domain|Protein kinase C-like, phorbol ester/diacylglycerol-binding domain|Raf-like Ras-binding|Serine/threonine-protein kinase, active site|Protein kinase-like domain superfamily|Pr
Chrm2	ENSMUSG00000045613	243764	G protein-coupled receptor, rhodopsin-like|Muscarinic acetylcholine receptor family|Muscarinic acetylcholine receptor M2|GPCR, rhodopsin-like, 7TM
Pcdhac1	ENSMUSG00000103255	353236	Cadherin-like|Cadherin, N-terminal|Cadherin-like superfamily|Cadherin conserved site|Protocadherin alpha-C1|Cadherin, C-terminal catenin-binding domain|Cadherin, cytoplasmic C-terminal domain
Cbfa2t2	ENSMUSG00000038533	12396	Zinc finger, MYND-type|TAFH/NHR1|CBFA2T family|Myeloid transforming gene-related protein-1 (MTGR1)|NHR2-like|TAFH/NHR1 domain superfamily
[truncated: 680 more rows]
